# Supplementary material for: Evaluation of Host Protein Biomarkers by ELISA From Whole Lysed Peripheral Blood for Development of Diagnostic Tests for Active Tuberculosis
Source: Front Immunol. 2022 May 20;13:854327. doi: 10.3389/fimmu.2022.854327 (PMC9205408; doi:10.3389/fimmu.2022.854327)
Supplement: Supplementary Table 1 — Table S1.1. Details of Patient and Control Samples Table S1.2 Summary of normalised ELISA data for all samples included in the study Table S1.3 Summary statistics for al ELISA data from the UK-CNTRL group Table S1.4 Summary statistics for al ELISA data from the P-CNTRL group Table S1.5 Summary statistics for al ELISA data from the A-CNTRL group Table S1.6 Summary statistics for al ELISA data from the A-EPTB group Table S1.7 Summary statistics for al ELISA data from the UK-CNTRL group Table S1.8 Summary statistics for al ELISA data from the LTBI group Table S1.9 Summary statistics for al ELISA data from the PTB group Table S1.10 Summary of the mean, median and standard deviation biomarker expression values across all groups Table S1.11 Summary of the biomarker expression paired t-test p-values across all groups Summary statistics for al ELISA data from the PTB group Table S1.12 Summary of the average, fold-change and p-values for biomarker expression for the P-CNTRL, LTBI_PR and LTBI_NPR groups Table S1.13 Correlation of biomarker target expression with QFT-GIT, T.SPOT and TST positivity in the combined LTBI group. Table S1.14 Summary statistics for biomarker expression correlation matrices across all biomarkers and groups. [file Table_1.xlsx]

## Sheet: Table S1.1
Sample Identifier	Sample Group	Disease Status	Quantiferon	TSPOT	TST skin test	Sample Source
55	UK CNTRL	None	NA	NA	NA	FIRSTLINK, UK			LTBI_PR
58	UK CNTRL	None	NA	NA	NA	FIRSTLINK, UK
68	UK CNTRL	None	NA	NA	NA	FIRSTLINK, UK
79	UK CNTRL	None	NA	NA	NA	FIRSTLINK, UK
85	UK CNTRL	None	NA	NA	NA	FIRSTLINK, UK
92	UK CNTRL	None	NA	NA	NA	FIRSTLINK, UK
97	UK CNTRL	None	NA	NA	NA	FIRSTLINK, UK
102	UK CNTRL	None	NA	NA	NA	FIRSTLINK, UK
123	UK CNTRL	None	NA	NA	NA	FIRSTLINK, UK
125	UK CNTRL	None	NA	NA	NA	FIRSTLINK, UK
132	UK CNTRL	None	NA	NA	NA	FIRSTLINK, UK
140	UK CNTRL	None	NA	NA	NA	FIRSTLINK, UK
149	UK CNTRL	None	NA	NA	NA	FIRSTLINK, UK
157	UK CNTRL	None	NA	NA	NA	FIRSTLINK, UK
159	UK CNTRL	None	NA	NA	NA	FIRSTLINK, UK
172	UK CNTRL	None	NA	NA	NA	FIRSTLINK, UK
174	UK CNTRL	None	NA	NA	NA	FIRSTLINK, UK
181	UK CNTRL	None	NA	NA	NA	FIRSTLINK, UK
184	UK CNTRL	None	NA	NA	NA	FIRSTLINK, UK
189	UK CNTRL	None	NA	NA	NA	FIRSTLINK, UK
306	UK CNTRL	None	NA	NA	NA	FIRSTLINK, UK
308	UK CNTRL	None	NA	NA	NA	FIRSTLINK, UK
310	UK CNTRL	None	NA	NA	NA	FIRSTLINK, UK
313	UK CNTRL	None	NA	NA	NA	FIRSTLINK, UK
315	UK CNTRL	None	NA	NA	NA	FIRSTLINK, UK
321	UK CNTRL	None	NA	NA	NA	FIRSTLINK, UK
326	UK CNTRL	None	NA	NA	NA	FIRSTLINK, UK
330	UK CNTRL	None	NA	NA	NA	FIRSTLINK, UK
338	UK CNTRL	None	NA	NA	NA	FIRSTLINK, UK
342	UK CNTRL	None	NA	NA	NA	FIRSTLINK, UK
347	UK CNTRL	None	NA	NA	NA	FIRSTLINK, UK
349	UK CNTRL	None	NA	NA	NA	FIRSTLINK, UK
362	UK CNTRL	None	NA	NA	NA	FIRSTLINK, UK
366	UK CNTRL	None	NA	NA	NA	FIRSTLINK, UK
369	UK CNTRL	None	NA	NA	NA	FIRSTLINK, UK
373	UK CNTRL	None	NA	NA	NA	FIRSTLINK, UK
380	UK CNTRL	None	NA	NA	NA	FIRSTLINK, UK
388	UK CNTRL	None	NA	NA	NA	FIRSTLINK, UK
431	UK CNTRL	None	NA	NA	NA	FIRSTLINK, UK
442	UK CNTRL	None	NA	NA	NA	FIRSTLINK, UK
444	UK CNTRL	None	NA	NA	NA	FIRSTLINK, UK
452	UK CNTRL	None	NA	NA	NA	FIRSTLINK, UK
456	UK CNTRL	None	NA	NA	NA	FIRSTLINK, UK
459	UK CNTRL	None	NA	NA	NA	FIRSTLINK, UK
462	UK CNTRL	None	NA	NA	NA	FIRSTLINK, UK
471	UK CNTRL	None	NA	NA	NA	FIRSTLINK, UK
478	UK CNTRL	None	NA	NA	NA	FIRSTLINK, UK
485	UK CNTRL	None	NA	NA	NA	FIRSTLINK, UK
486	UK CNTRL	None	NA	NA	NA	FIRSTLINK, UK
489	UK CNTRL	None	NA	NA	NA	FIRSTLINK, UK
P80	P-CNTRL	None	Negative	Negative	Negative	UKHSA, NMRS-South UK
P409	P-CNTRL	None	Negative	Negative	Negative	UKHSA, NMRS-South UK
P477	P-CNTRL	None	Negative	Negative	Negative	UKHSA, NMRS-South UK
P547	P-CNTRL	None	Negative	Negative	Negative	UKHSA, NMRS-South UK
P611	P-CNTRL	None	Negative	Negative	Negative	UKHSA, NMRS-South UK
P622	P-CNTRL	None	Negative	Negative	Negative	UKHSA, NMRS-South UK
P887	P-CNTRL	None	Negative	Negative	Negative	UKHSA, NMRS-South UK
P888	P-CNTRL	None	Negative	Negative	Negative	UKHSA, NMRS-South UK
P966	P-CNTRL	None	Negative	Negative	Negative	UKHSA, NMRS-South UK
P982	P-CNTRL	None	Negative	Negative	Negative	UKHSA, NMRS-South UK
P1053	P-CNTRL	None	Negative	Negative	Negative	UKHSA, NMRS-South UK
P1067	P-CNTRL	None	Negative	Negative	Negative	UKHSA, NMRS-South UK
P1097	P-CNTRL	None	Negative	Negative	Negative	UKHSA, NMRS-South UK
P1190	P-CNTRL	None	Negative	Negative	Negative	UKHSA, NMRS-South UK
P1399	P-CNTRL	None	Negative	Negative	Negative	UKHSA, NMRS-South UK
P1488	P-CNTRL	None	Negative	Negative	Negative	UKHSA, NMRS-South UK
P1516	P-CNTRL	None	Negative	Negative	Negative	UKHSA, NMRS-South UK
P1628	P-CNTRL	None	Negative	Negative	Negative	UKHSA, NMRS-South UK
P1722	P-CNTRL	None	Negative	Negative	Negative	UKHSA, NMRS-South UK
P1864	P-CNTRL	None	Negative	Negative	Negative	UKHSA, NMRS-South UK
P1865	P-CNTRL	None	Negative	Negative	Negative	UKHSA, NMRS-South UK
P1866	P-CNTRL	None	Negative	Negative	Negative	UKHSA, NMRS-South UK
P1944	P-CNTRL	None	Negative	Negative	Negative	UKHSA, NMRS-South UK
P2060	P-CNTRL	None	Negative	Negative	Negative	UKHSA, NMRS-South UK
P2069	P-CNTRL	None	Negative	Negative	Negative	UKHSA, NMRS-South UK
P2217	P-CNTRL	None	Negative	Negative	Negative	UKHSA, NMRS-South UK
P2224	P-CNTRL	None	Negative	Negative	Negative	UKHSA, NMRS-South UK
P2298	P-CNTRL	None	Negative	Negative	Negative	UKHSA, NMRS-South UK
P2298	P-CNTRL	None	Negative	Negative	Negative	UKHSA, NMRS-South UK
P2405	P-CNTRL	None	Negative	Negative	Negative	UKHSA, NMRS-South UK
P2564	P-CNTRL	None	Negative	Negative	Negative	UKHSA, NMRS-South UK
P2564	P-CNTRL	None	Negative	Negative	Negative	UKHSA, NMRS-South UK
P2589	P-CNTRL	None	Negative	Negative	Negative	UKHSA, NMRS-South UK
P2614	P-CNTRL	None	Negative	Negative	Negative	UKHSA, NMRS-South UK
P2625	P-CNTRL	None	Negative	Negative	Negative	UKHSA, NMRS-South UK
P2846	P-CNTRL	None	Negative	Negative	Negative	UKHSA, NMRS-South UK
P2859	P-CNTRL	None	Negative	Negative	Negative	UKHSA, NMRS-South UK
P2859	P-CNTRL	None	Negative	Negative	Negative	UKHSA, NMRS-South UK
P2868	P-CNTRL	None	Negative	Negative	Negative	UKHSA, NMRS-South UK
P3015	P-CNTRL	None	Negative	Negative	Negative	UKHSA, NMRS-South UK
P3195	P-CNTRL	None	Negative	Negative	Negative	UKHSA, NMRS-South UK
P3239	P-CNTRL	None	Negative	Negative	Negative	UKHSA, NMRS-South UK
P3296	P-CNTRL	None	Negative	Negative	Negative	UKHSA, NMRS-South UK
P3304	P-CNTRL	None	Negative	Negative	Negative	UKHSA, NMRS-South UK
P3641	P-CNTRL	None	Negative	Negative	Negative	UKHSA, NMRS-South UK
P3651	P-CNTRL	None	Negative	Negative	Negative	UKHSA, NMRS-South UK
P3740	P-CNTRL	None	Negative	Negative	Negative	UKHSA, NMRS-South UK
P3767	P-CNTRL	None	Negative	Negative	Negative	UKHSA, NMRS-South UK
P3789	P-CNTRL	None	Negative	Negative	Negative	UKHSA, NMRS-South UK
P3843	P-CNTRL	None	Negative	Negative	Negative	UKHSA, NMRS-South UK
P3850	P-CNTRL	None	Negative	Negative	Negative	UKHSA, NMRS-South UK
P4011	P-CNTRL	None	Negative	Negative	Negative	UKHSA, NMRS-South UK
P4237	P-CNTRL	None	Negative	Negative	Negative	UKHSA, NMRS-South UK
P4539	P-CNTRL	None	Negative	Negative	Negative	UKHSA, NMRS-South UK
P4672	P-CNTRL	None	Negative	Negative	Negative	UKHSA, NMRS-South UK
P4685	P-CNTRL	None	Negative	Negative	Negative	UKHSA, NMRS-South UK
P4733	P-CNTRL	None	Negative	Negative	Negative	UKHSA, NMRS-South UK
P4735	P-CNTRL	None	Negative	Negative	Negative	UKHSA, NMRS-South UK
P4738	P-CNTRL	None	Negative	Negative	Negative	UKHSA, NMRS-South UK
P4744	P-CNTRL	None	Negative	Negative	Negative	UKHSA, NMRS-South UK
P4748	P-CNTRL	None	Negative	Negative	Negative	UKHSA, NMRS-South UK
P4907	P-CNTRL	None	Negative	Negative	Negative	UKHSA, NMRS-South UK
P4966	P-CNTRL	None	Negative	Negative	Negative	UKHSA, NMRS-South UK
P5072	P-CNTRL	None	Negative	Negative	Negative	UKHSA, NMRS-South UK
P5073	P-CNTRL	None	Negative	Negative	Negative	UKHSA, NMRS-South UK
P5231	P-CNTRL	None	Negative	Negative	Negative	UKHSA, NMRS-South UK
P5301	P-CNTRL	None	Negative	Negative	Negative	UKHSA, NMRS-South UK
P5432	P-CNTRL	None	Negative	Negative	Negative	UKHSA, NMRS-South UK
P5439	P-CNTRL	None	Negative	Negative	Negative	UKHSA, NMRS-South UK
P5472	P-CNTRL	None	Negative	Negative	Negative	UKHSA, NMRS-South UK
P5627	P-CNTRL	None	Negative	Negative	Negative	UKHSA, NMRS-South UK
P5723	P-CNTRL	None	Negative	Negative	Negative	UKHSA, NMRS-South UK
P5784	P-CNTRL	None	Negative	Negative	Negative	UKHSA, NMRS-South UK
P6006	P-CNTRL	None	Negative	Negative	Negative	UKHSA, NMRS-South UK
P6030	P-CNTRL	None	Negative	Negative	Negative	UKHSA, NMRS-South UK
P6055	P-CNTRL	None	Negative	Negative	Negative	UKHSA, NMRS-South UK
P6097	P-CNTRL	None	Negative	Negative	Negative	UKHSA, NMRS-South UK
P6572	P-CNTRL	None	Negative	Negative	Negative	UKHSA, NMRS-South UK
P6640	P-CNTRL	None	Negative	Negative	Negative	UKHSA, NMRS-South UK
P6644	P-CNTRL	None	Negative	Negative	Negative	UKHSA, NMRS-South UK
P6676	P-CNTRL	None	Negative	Negative	Negative	UKHSA, NMRS-South UK
P6698	P-CNTRL	None	Negative	Negative	Negative	UKHSA, NMRS-South UK
P6728	P-CNTRL	None	Negative	Negative	Negative	UKHSA, NMRS-South UK
P6731	P-CNTRL	None	Negative	Negative	Negative	UKHSA, NMRS-South UK
P6909	P-CNTRL	None	Negative	Negative	Negative	UKHSA, NMRS-South UK
P7244	P-CNTRL	None	Negative	Negative	Negative	UKHSA, NMRS-South UK
P7265	P-CNTRL	None	Negative	Negative	Negative	UKHSA, NMRS-South UK
P7751	P-CNTRL	None	Negative	Negative	Negative	UKHSA, NMRS-South UK
P8259	P-CNTRL	None	Negative	Negative	Negative	UKHSA, NMRS-South UK
P8365	P-CNTRL	None	Negative	Negative	Negative	UKHSA, NMRS-South UK
P8399	P-CNTRL	None	Negative	Negative	Negative	UKHSA, NMRS-South UK
P8506	P-CNTRL	None	Negative	Negative	Negative	UKHSA, NMRS-South UK
P8634	P-CNTRL	None	Negative	Negative	Negative	UKHSA, NMRS-South UK
P8693	P-CNTRL	None	Negative	Negative	Negative	UKHSA, NMRS-South UK
P8746	P-CNTRL	None	Negative	Negative	Negative	UKHSA, NMRS-South UK
P8818	P-CNTRL	None	Negative	Negative	Negative	UKHSA, NMRS-South UK
P8859	P-CNTRL	None	Negative	Negative	Negative	UKHSA, NMRS-South UK
P8881	P-CNTRL	None	Negative	Negative	Negative	UKHSA, NMRS-South UK
P8911	P-CNTRL	None	Negative	Negative	Negative	UKHSA, NMRS-South UK
P8961	P-CNTRL	None	Negative	Negative	Negative	UKHSA, NMRS-South UK
P8979	P-CNTRL	None	Negative	Negative	Negative	UKHSA, NMRS-South UK
P9084	P-CNTRL	None	Negative	Negative	Negative	UKHSA, NMRS-South UK
P9509	P-CNTRL	None	Negative	Negative	Negative	UKHSA, NMRS-South UK
P9521	P-CNTRL	None	Negative	Negative	Negative	UKHSA, NMRS-South UK
P9870	P-CNTRL	None	Negative	Negative	Negative	UKHSA, NMRS-South UK
P9873	P-CNTRL	None	Negative	Negative	Negative	UKHSA, NMRS-South UK
P10094	P-CNTRL	None	Negative	Negative	Negative	UKHSA, NMRS-South UK
P10100	P-CNTRL	None	Negative	Negative	Negative	UKHSA, NMRS-South UK
P10441	P-CNTRL	None	Negative	Negative	Negative	UKHSA, NMRS-South UK
C1	A-CNTRL	None	NA	NA	NA	AIIMS, New Delhi, India
C2	A-CNTRL	None	NA	NA	NA	AIIMS, New Delhi, India
C3	A-CNTRL	None	NA	NA	NA	AIIMS, New Delhi, India
C4	A-CNTRL	None	NA	NA	NA	AIIMS, New Delhi, India
C5	A-CNTRL	None	NA	NA	NA	AIIMS, New Delhi, India
C6	A-CNTRL	None	NA	NA	NA	AIIMS, New Delhi, India
C7	A-CNTRL	None	NA	NA	NA	AIIMS, New Delhi, India
C8	A-CNTRL	None	NA	NA	NA	AIIMS, New Delhi, India
C9	A-CNTRL	None	NA	NA	NA	AIIMS, New Delhi, India
C10	A-CNTRL	None	NA	NA	NA	AIIMS, New Delhi, India
C11	A-CNTRL	None	NA	NA	NA	AIIMS, New Delhi, India
C12	A-CNTRL	None	NA	NA	NA	AIIMS, New Delhi, India
C13	A-CNTRL	None	NA	NA	NA	AIIMS, New Delhi, India
C14	A-CNTRL	None	NA	NA	NA	AIIMS, New Delhi, India
C15	A-CNTRL	None	NA	NA	NA	AIIMS, New Delhi, India
C16	A-CNTRL	None	NA	NA	NA	AIIMS, New Delhi, India
C17	A-CNTRL	None	NA	NA	NA	AIIMS, New Delhi, India
C18	A-CNTRL	None	NA	NA	NA	AIIMS, New Delhi, India
C19	A-CNTRL	None	NA	NA	NA	AIIMS, New Delhi, India
C20	A-CNTRL	None	NA	NA	NA	AIIMS, New Delhi, India
C21	A-CNTRL	None	NA	NA	NA	AIIMS, New Delhi, India
C22	A-CNTRL	None	NA	NA	NA	AIIMS, New Delhi, India
C23	A-CNTRL	None	NA	NA	NA	AIIMS, New Delhi, India
C24	A-CNTRL	None	NA	NA	NA	AIIMS, New Delhi, India
C25	A-CNTRL	None	NA	NA	NA	AIIMS, New Delhi, India
C26	A-CNTRL	None	NA	NA	NA	AIIMS, New Delhi, India
C27	A-CNTRL	None	NA	NA	NA	AIIMS, New Delhi, India
C28	A-CNTRL	None	NA	NA	NA	AIIMS, New Delhi, India
C29	A-CNTRL	None	NA	NA	NA	AIIMS, New Delhi, India
C30	A-CNTRL	None	NA	NA	NA	AIIMS, New Delhi, India
C31	A-CNTRL	None	NA	NA	NA	AIIMS, New Delhi, India
C32	A-CNTRL	None	NA	NA	NA	AIIMS, New Delhi, India
C33	A-CNTRL	None	NA	NA	NA	AIIMS, New Delhi, India
C34	A-CNTRL	None	NA	NA	NA	AIIMS, New Delhi, India
C35	A-CNTRL	None	NA	NA	NA	AIIMS, New Delhi, India
C36	A-CNTRL	None	NA	NA	NA	AIIMS, New Delhi, India
C37	A-CNTRL	None	NA	NA	NA	AIIMS, New Delhi, India
C38	A-CNTRL	None	NA	NA	NA	AIIMS, New Delhi, India
C39	A-CNTRL	None	NA	NA	NA	AIIMS, New Delhi, India
C40	A-CNTRL	None	NA	NA	NA	AIIMS, New Delhi, India
C41	A-CNTRL	None	NA	NA	NA	AIIMS, New Delhi, India
C42	A-CNTRL	None	NA	NA	NA	AIIMS, New Delhi, India
C43	A-CNTRL	None	NA	NA	NA	AIIMS, New Delhi, India
C44	A-CNTRL	None	NA	NA	NA	AIIMS, New Delhi, India
C45	A-CNTRL	None	NA	NA	NA	AIIMS, New Delhi, India
C46	A-CNTRL	None	NA	NA	NA	AIIMS, New Delhi, India
C47	A-CNTRL	None	NA	NA	NA	AIIMS, New Delhi, India
C48	A-CNTRL	None	NA	NA	NA	AIIMS, New Delhi, India
C49	A-CNTRL	None	NA	NA	NA	AIIMS, New Delhi, India
C50	A-CNTRL	None	NA	NA	NA	AIIMS, New Delhi, India
EPTB1	A-EPTB	extrapulmonary TB	NA	NA	NA	AIIMS, New Delhi, India
EPTB2	A-EPTB	extrapulmonary TB	NA	NA	NA	AIIMS, New Delhi, India
EPTB3	A-EPTB	extrapulmonary TB	NA	NA	NA	AIIMS, New Delhi, India
EPTB4	A-EPTB	extrapulmonary TB	NA	NA	NA	AIIMS, New Delhi, India
EPTB5	A-EPTB	extrapulmonary TB	NA	NA	NA	AIIMS, New Delhi, India
EPTB6	A-EPTB	extrapulmonary TB	NA	NA	NA	AIIMS, New Delhi, India
EPTB7	A-EPTB	extrapulmonary TB	NA	NA	NA	AIIMS, New Delhi, India
EPTB8	A-EPTB	extrapulmonary TB	NA	NA	NA	AIIMS, New Delhi, India
EPTB9	A-EPTB	extrapulmonary TB	NA	NA	NA	AIIMS, New Delhi, India
EPTB10	A-EPTB	extrapulmonary TB	NA	NA	NA	AIIMS, New Delhi, India
EPTB11	A-EPTB	extrapulmonary TB	NA	NA	NA	AIIMS, New Delhi, India
EPTB12	A-EPTB	extrapulmonary TB	NA	NA	NA	AIIMS, New Delhi, India
EPTB13	A-EPTB	extrapulmonary TB	NA	NA	NA	AIIMS, New Delhi, India
EPTB14	A-EPTB	extrapulmonary TB	NA	NA	NA	AIIMS, New Delhi, India
EPTB15	A-EPTB	extrapulmonary TB	NA	NA	NA	AIIMS, New Delhi, India
EPTB16	A-EPTB	extrapulmonary TB	NA	NA	NA	AIIMS, New Delhi, India
EPTB17	A-EPTB	extrapulmonary TB	NA	NA	NA	AIIMS, New Delhi, India
EPTB18	A-EPTB	extrapulmonary TB	NA	NA	NA	AIIMS, New Delhi, India
EPTB19	A-EPTB	extrapulmonary TB	NA	NA	NA	AIIMS, New Delhi, India
EPTB20	A-EPTB	extrapulmonary TB	NA	NA	NA	AIIMS, New Delhi, India
EPTB21	A-EPTB	extrapulmonary TB	NA	NA	NA	AIIMS, New Delhi, India
EPTB22	A-EPTB	extrapulmonary TB	NA	NA	NA	AIIMS, New Delhi, India
EPTB23	A-EPTB	extrapulmonary TB	NA	NA	NA	AIIMS, New Delhi, India
EPTB24	A-EPTB	extrapulmonary TB	NA	NA	NA	AIIMS, New Delhi, India
EPTB25	A-EPTB	extrapulmonary TB	NA	NA	NA	AIIMS, New Delhi, India
EPTB26	A-EPTB	extrapulmonary TB	NA	NA	NA	AIIMS, New Delhi, India
EPTB27	A-EPTB	extrapulmonary TB	NA	NA	NA	AIIMS, New Delhi, India
EPTB28	A-EPTB	extrapulmonary TB	NA	NA	NA	AIIMS, New Delhi, India
EPTB29	A-EPTB	extrapulmonary TB	NA	NA	NA	AIIMS, New Delhi, India
EPTB30	A-EPTB	extrapulmonary TB	NA	NA	NA	AIIMS, New Delhi, India
EPTB31	A-EPTB	extrapulmonary TB	NA	NA	NA	AIIMS, New Delhi, India
EPTB32	A-EPTB	extrapulmonary TB	NA	NA	NA	AIIMS, New Delhi, India
EPTB33	A-EPTB	extrapulmonary TB	NA	NA	NA	AIIMS, New Delhi, India
EPTB34	A-EPTB	extrapulmonary TB	NA	NA	NA	AIIMS, New Delhi, India
EPTB35	A-EPTB	extrapulmonary TB	NA	NA	NA	AIIMS, New Delhi, India
EPTB36	A-EPTB	extrapulmonary TB	NA	NA	NA	AIIMS, New Delhi, India
EPTB37	A-EPTB	extrapulmonary TB	NA	NA	NA	AIIMS, New Delhi, India
EPTB38	A-EPTB	extrapulmonary TB	NA	NA	NA	AIIMS, New Delhi, India
EPTB39	A-EPTB	extrapulmonary TB	NA	NA	NA	AIIMS, New Delhi, India
EPTB40	A-EPTB	extrapulmonary TB	NA	NA	NA	AIIMS, New Delhi, India
EPTB41	A-EPTB	extrapulmonary TB	NA	NA	NA	AIIMS, New Delhi, India
EPTB42	A-EPTB	extrapulmonary TB	NA	NA	NA	AIIMS, New Delhi, India
EPTB43	A-EPTB	extrapulmonary TB	NA	NA	NA	AIIMS, New Delhi, India
EPTB44	A-EPTB	extrapulmonary TB	NA	NA	NA	AIIMS, New Delhi, India
EPTB45	A-EPTB	extrapulmonary TB	NA	NA	NA	AIIMS, New Delhi, India
EPTB46	A-EPTB	extrapulmonary TB	NA	NA	NA	AIIMS, New Delhi, India
EPTB47	A-EPTB	extrapulmonary TB	NA	NA	NA	AIIMS, New Delhi, India
EPTB48	A-EPTB	extrapulmonary TB	NA	NA	NA	AIIMS, New Delhi, India
EPTB49	A-EPTB	extrapulmonary TB	NA	NA	NA	AIIMS, New Delhi, India
EPTB50	A-EPTB	extrapulmonary TB	NA	NA	NA	AIIMS, New Delhi, India
JEPTB14	J-EPTB	extrapulmonary TB	NA	NA	NA	JIPMER, Pondicherry India
JEPTB15	J-EPTB	extrapulmonary TB	NA	NA	NA	JIPMER, Pondicherry India
JEPTB16	J-EPTB	extrapulmonary TB	NA	NA	NA	JIPMER, Pondicherry India
JEPTB17	J-EPTB	extrapulmonary TB	NA	NA	NA	JIPMER, Pondicherry India
JEPTB18	J-EPTB	extrapulmonary TB	NA	NA	NA	JIPMER, Pondicherry India
JEPTB19	J-EPTB	extrapulmonary TB	NA	NA	NA	JIPMER, Pondicherry India
JEPTB20	J-EPTB	extrapulmonary TB	NA	NA	NA	JIPMER, Pondicherry India
JEPTB21	J-EPTB	extrapulmonary TB	NA	NA	NA	JIPMER, Pondicherry India
JEPTB22	J-EPTB	extrapulmonary TB	NA	NA	NA	JIPMER, Pondicherry India
JEPTB23	J-EPTB	extrapulmonary TB	NA	NA	NA	JIPMER, Pondicherry India
JEPTB24	J-EPTB	extrapulmonary TB	NA	NA	NA	JIPMER, Pondicherry India
JEPTB25	J-EPTB	extrapulmonary TB	NA	NA	NA	JIPMER, Pondicherry India
JEPTB26	J-EPTB	extrapulmonary TB	NA	NA	NA	JIPMER, Pondicherry India
JEPTB27	J-EPTB	extrapulmonary TB	NA	NA	NA	JIPMER, Pondicherry India
JEPTB28	J-EPTB	extrapulmonary TB	NA	NA	NA	JIPMER, Pondicherry India
JEPTB29	J-EPTB	extrapulmonary TB	NA	NA	NA	JIPMER, Pondicherry India
JEPTB30	J-EPTB	extrapulmonary TB	NA	NA	NA	JIPMER, Pondicherry India
JEPTB31	J-EPTB	extrapulmonary TB	NA	NA	NA	JIPMER, Pondicherry India
JEPTB32	J-EPTB	extrapulmonary TB	NA	NA	NA	JIPMER, Pondicherry India
JEPTB33	J-EPTB	extrapulmonary TB	NA	NA	NA	JIPMER, Pondicherry India
JEPTB34	J-EPTB	extrapulmonary TB	NA	NA	NA	JIPMER, Pondicherry India
JEPTB35	J-EPTB	extrapulmonary TB	NA	NA	NA	JIPMER, Pondicherry India
JEPTB36	J-EPTB	extrapulmonary TB	NA	NA	NA	JIPMER, Pondicherry India
JEPTB37	J-EPTB	extrapulmonary TB	NA	NA	NA	JIPMER, Pondicherry India
JEPTB38	J-EPTB	extrapulmonary TB	NA	NA	NA	JIPMER, Pondicherry India
JEPTB39	J-EPTB	extrapulmonary TB	NA	NA	NA	JIPMER, Pondicherry India
JEPTB40	J-EPTB	extrapulmonary TB	NA	NA	NA	JIPMER, Pondicherry India
JEPTB41	J-EPTB	extrapulmonary TB	NA	NA	NA	JIPMER, Pondicherry India
JEPTB42	J-EPTB	extrapulmonary TB	NA	NA	NA	JIPMER, Pondicherry India
JEPTB43	J-EPTB	extrapulmonary TB	NA	NA	NA	JIPMER, Pondicherry India
JEPTB44	J-EPTB	extrapulmonary TB	NA	NA	NA	JIPMER, Pondicherry India
JEPTB45	J-EPTB	extrapulmonary TB	NA	NA	NA	JIPMER, Pondicherry India
L211	LTBI	latent TB	Positive	Positive	Positive	PHE, NMRS-South UK
L347	LTBI	latent TB	Negative	Positive	Negative	PHE, NMRS-South UK
L372	LTBI	latent TB	Positive	Negative	Positive	PHE, NMRS-South UK
L683	LTBI	latent TB	Positive	Negative	Negative	PHE, NMRS-South UK
L1092	LTBI	latent TB	Positive	Positive	Positive	PHE, NMRS-South UK
L1098	LTBI	latent TB	Negative	Negative	Negative	PHE, NMRS-South UK
L1178	LTBI	latent TB	Negative	Negative	Negative	PHE, NMRS-South UK
L1192	LTBI	latent TB	Negative	Negative	Negative	PHE, NMRS-South UK
L1200	LTBI	latent TB	Negative	Positive	Negative	PHE, NMRS-South UK
L1223	LTBI	latent TB	Positive	Positive	Positive	PHE, NMRS-South UK
L1241	LTBI	latent TB	Negative	Positive	Negative	PHE, NMRS-South UK
L1244	LTBI	latent TB	Negative	Positive	Negative	PHE, NMRS-South UK
L1249	LTBI	latent TB	Positive	Positive	Negative	PHE, NMRS-South UK
L1313	LTBI	latent TB	Negative	Negative	Positive	PHE, NMRS-South UK
L1314	LTBI	latent TB	Negative	Negative	Positive	PHE, NMRS-South UK
L1351	LTBI	latent TB	Positive	Negative	Negative	PHE, NMRS-South UK
L1710	LTBI	latent TB	Positive	Positive	Positive	PHE, NMRS-South UK
L2041	LTBI	latent TB	Positive	Positive	Negative	PHE, NMRS-South UK
L2056	LTBI	latent TB	Negative	Positive	Positive	PHE, NMRS-South UK
L2064	LTBI	latent TB	Negative	Negative	Positive	PHE, NMRS-South UK
L2161	LTBI	latent TB	Positive	Positive	Positive	PHE, NMRS-South UK
L2173	LTBI	latent TB	Negative	Negative	Positive	PHE, NMRS-South UK
L2194	LTBI	latent TB	Positive	Positive	Negative	PHE, NMRS-South UK
L2198	LTBI	latent TB	Negative	Positive	Negative	PHE, NMRS-South UK
L2242	LTBI	latent TB	Negative	Negative	Positive	PHE, NMRS-South UK
L2348	LTBI	latent TB	Negative	Positive	Negative	PHE, NMRS-South UK
L2354	LTBI	latent TB	Positive	Positive	Negative	PHE, NMRS-South UK
L2404	LTBI	latent TB	Negative	Negative	Negative	PHE, NMRS-South UK
L2439	LTBI	latent TB	Positive	Positive	Positive	PHE, NMRS-South UK
L2462	LTBI	latent TB	Negative	Positive	Negative	PHE, NMRS-South UK
L2467	LTBI	latent TB	Positive	Positive	Negative	PHE, NMRS-South UK
L2488	LTBI	latent TB	Positive	Positive	Positive	PHE, NMRS-South UK
L2562	LTBI	latent TB	Positive	Positive	Negative	PHE, NMRS-South UK
L2571	LTBI	latent TB	Negative	Positive	Negative	PHE, NMRS-South UK
L2595	LTBI	latent TB	Negative	Positive	Positive	PHE, NMRS-South UK
L2603	LTBI	latent TB	Positive	Negative	Negative	PHE, NMRS-South UK
L2604	LTBI	latent TB	Negative	Positive	Positive	PHE, NMRS-South UK
L2624	LTBI	latent TB	Positive	Positive	Negative	PHE, NMRS-South UK
L2626	LTBI	latent TB	Positive	Positive	Negative	PHE, NMRS-South UK
L2636	LTBI	latent TB	Negative	Positive	Negative	PHE, NMRS-South UK
L2847	LTBI	latent TB	Negative	Positive	Positive	PHE, NMRS-South UK
L2863	LTBI	latent TB	Positive	Positive	Positive	PHE, NMRS-South UK
L2870	LTBI	latent TB	Negative	Positive	Positive	PHE, NMRS-South UK
L2971	LTBI	latent TB	Negative	Positive	Negative	PHE, NMRS-South UK
L2977	LTBI	latent TB	Positive	Negative	Negative	PHE, NMRS-South UK
L2978	LTBI	latent TB	Positive	Positive	Negative	PHE, NMRS-South UK
L3370	LTBI	latent TB	Positive	Positive	Negative	PHE, NMRS-South UK
L3372	LTBI	latent TB	Positive	Negative	Positive	PHE, NMRS-South UK
L3550	LTBI	latent TB	Positive	Positive	Positive	PHE, NMRS-South UK
L3560	LTBI	latent TB	Positive	Positive	Negative	PHE, NMRS-South UK
L3673	LTBI	latent TB	Positive	Positive	Positive	PHE, NMRS-South UK
L3192	LTBI	latent TB	Positive	Negative	Negative	PHE, NMRS-South UK
L3768	LTBI	latent TB	Negative	Positive	Positive	PHE, NMRS-South UK
L3792	LTBI	latent TB	Negative	Negative	Positive	PHE, NMRS-South UK
L3811	LTBI	latent TB	Positive	Positive	Negative	PHE, NMRS-South UK
L4039	LTBI	latent TB	Positive	Negative	Positive	PHE, NMRS-South UK
L4127	LTBI	latent TB	Positive	Negative	Positive	PHE, NMRS-South UK
L4531	LTBI	latent TB	Negative	Positive	Positive	PHE, NMRS-South UK
L4599	LTBI	latent TB	Negative	Negative	Positive	PHE, NMRS-South UK
L4706	LTBI	latent TB	Positive	Negative	Positive	PHE, NMRS-South UK
L4870	LTBI	latent TB	Positive	Negative	Positive	PHE, NMRS-South UK
L4931	LTBI	latent TB	Negative	Positive	Positive	PHE, NMRS-South UK
L4932	LTBI	latent TB	Negative	Positive	Negative	PHE, NMRS-South UK
L5076	LTBI	latent TB	Positive	Positive	Negative	PHE, NMRS-South UK
L5138	LTBI	latent TB	Positive	Negative	Negative	PHE, NMRS-South UK
L5180	LTBI	latent TB	Positive	Positive	Positive	PHE, NMRS-South UK
L5255	LTBI	latent TB	Positive	Negative	Negative	PHE, NMRS-South UK
L5375	LTBI	latent TB	Negative	Positive	Positive	PHE, NMRS-South UK
L5664	LTBI	latent TB	Negative	Positive	Positive	PHE, NMRS-South UK
L5682	LTBI	latent TB	Positive	Negative	Negative	PHE, NMRS-South UK
L5684	LTBI	latent TB	Negative	Negative	Positive	PHE, NMRS-South UK
L6155	LTBI	latent TB	Negative	Positive	Negative	PHE, NMRS-South UK
L617	LTBI	latent TB	Negative	Positive	Positive	PHE, NMRS-South UK
L6282	LTBI	latent TB	Positive	Negative	Positive	PHE, NMRS-South UK
L6316	LTBI	latent TB	Positive	Negative	Positive	PHE, NMRS-South UK
L6406	LTBI	latent TB	Positive	Negative	Negative	PHE, NMRS-South UK
L6642	LTBI	latent TB	Positive	Positive	Negative	PHE, NMRS-South UK
L6709	LTBI	latent TB	Negative	Positive	Negative	PHE, NMRS-South UK
L6736	LTBI	latent TB	Positive	Negative	Positive	PHE, NMRS-South UK
L6750	LTBI	latent TB	Positive	Negative	Negative	PHE, NMRS-South UK
L6947	LTBI	latent TB	Negative	Positive	Negative	PHE, NMRS-South UK
L6995	LTBI	latent TB	Positive	Negative	Positive	PHE, NMRS-South UK
L7213	LTBI	latent TB	Positive	Negative	Positive	PHE, NMRS-South UK
L7222	LTBI	latent TB	Positive	Negative	Positive	PHE, NMRS-South UK
L726	LTBI	latent TB	Negative	Positive	Negative	PHE, NMRS-South UK
L728	LTBI	latent TB	Positive	Negative	Positive	PHE, NMRS-South UK
L730	LTBI	latent TB	Positive	Positive	Positive	PHE, NMRS-South UK
L748	LTBI	latent TB	Negative	Negative	Positive	PHE, NMRS-South UK
L7572	LTBI	latent TB	Negative	Positive	Positive	PHE, NMRS-South UK
L758	LTBI	latent TB	Positive	Positive	Negative	PHE, NMRS-South UK
L8118	LTBI	latent TB	Positive	Positive	Negative	PHE, NMRS-South UK
L8202	LTBI	latent TB	Negative	Negative	Positive	PHE, NMRS-South UK
L8212	LTBI	latent TB	Negative	Positive	Negative	PHE, NMRS-South UK
L8271	LTBI	latent TB	Positive	Positive	Positive	PHE, NMRS-South UK
L8370	LTBI	latent TB	Positive	Negative	Positive	PHE, NMRS-South UK
L8411	LTBI	latent TB	Positive	Negative	Negative	PHE, NMRS-South UK
L8467	LTBI	latent TB	Negative	Negative	Positive	PHE, NMRS-South UK
L8478	LTBI	latent TB	Positive	Positive	Positive	PHE, NMRS-South UK
L8685	LTBI	latent TB	Positive	Negative	Positive	PHE, NMRS-South UK
L8970	LTBI	latent TB	Positive	Negative	Negative	PHE, NMRS-South UK
L8982	LTBI	latent TB	Negative	Negative	Positive	PHE, NMRS-South UK
L8998	LTBI	latent TB	Negative	Positive	Positive	PHE, NMRS-South UK
L9123	LTBI	latent TB	Positive	Positive	Positive	PHE, NMRS-South UK
L9148	LTBI	latent TB	Negative	Negative	Positive	PHE, NMRS-South UK
L9476	LTBI	latent TB	Positive	Negative	Negative	PHE, NMRS-South UK
L954	LTBI	latent TB	Negative	Negative	Positive	PHE, NMRS-South UK
L957	LTBI	latent TB	Negative	Positive	Positive	PHE, NMRS-South UK
L963	LTBI	latent TB	Positive	Positive	Positive	PHE, NMRS-South UK
L964	LTBI	latent TB	Positive	Negative	Negative	PHE, NMRS-South UK
L9974	LTBI	latent TB	Negative	Negative	Positive	PHE, NMRS-South UK
L10714	LTBI	latent TB	Negative	Negative	Positive	PHE, NMRS-South UK
PTB1	PTB	Pulmonary TB	NA	NA	NA	AIIMS, New Delhi, India
PTB2	PTB	Pulmonary TB	NA	NA	NA	AIIMS, New Delhi, India
PTB3	PTB	Pulmonary TB	NA	NA	NA	AIIMS, New Delhi, India
PTB4	PTB	Pulmonary TB	NA	NA	NA	AIIMS, New Delhi, India
PTB6	PTB	Pulmonary TB	NA	NA	NA	AIIMS, New Delhi, India
PTB7	PTB	Pulmonary TB	NA	NA	NA	AIIMS, New Delhi, India
PTB8	PTB	Pulmonary TB	NA	NA	NA	AIIMS, New Delhi, India
PTB9	PTB	Pulmonary TB	NA	NA	NA	AIIMS, New Delhi, India
PTB10	PTB	Pulmonary TB	NA	NA	NA	AIIMS, New Delhi, India
PTB11	PTB	Pulmonary TB	NA	NA	NA	AIIMS, New Delhi, India
PTB12	PTB	Pulmonary TB	NA	NA	NA	AIIMS, New Delhi, India
PTB13	PTB	Pulmonary TB	NA	NA	NA	AIIMS, New Delhi, India
PTB14	PTB	Pulmonary TB	NA	NA	NA	AIIMS, New Delhi, India
PTB15	PTB	Pulmonary TB	NA	NA	NA	AIIMS, New Delhi, India
PTB16	PTB	Pulmonary TB	NA	NA	NA	AIIMS, New Delhi, India
PTB17	PTB	Pulmonary TB	NA	NA	NA	AIIMS, New Delhi, India
PTB18	PTB	Pulmonary TB	NA	NA	NA	AIIMS, New Delhi, India
PTB19	PTB	Pulmonary TB	NA	NA	NA	AIIMS, New Delhi, India
PTB20	PTB	Pulmonary TB	NA	NA	NA	AIIMS, New Delhi, India
PTB21	PTB	Pulmonary TB	NA	NA	NA	AIIMS, New Delhi, India
PTB22	PTB	Pulmonary TB	NA	NA	NA	AIIMS, New Delhi, India
PTB23	PTB	Pulmonary TB	NA	NA	NA	AIIMS, New Delhi, India
PTB24	PTB	Pulmonary TB	NA	NA	NA	AIIMS, New Delhi, India
PTB25	PTB	Pulmonary TB	NA	NA	NA	AIIMS, New Delhi, India
PTB26	PTB	Pulmonary TB	NA	NA	NA	AIIMS, New Delhi, India
PTB27	PTB	Pulmonary TB	NA	NA	NA	AIIMS, New Delhi, India
PTB28	PTB	Pulmonary TB	NA	NA	NA	AIIMS, New Delhi, India
PTB29	PTB	Pulmonary TB	NA	NA	NA	AIIMS, New Delhi, India
PTB30	PTB	Pulmonary TB	NA	NA	NA	AIIMS, New Delhi, India
PTB31	PTB	Pulmonary TB	NA	NA	NA	AIIMS, New Delhi, India
PTB32	PTB	Pulmonary TB	NA	NA	NA	AIIMS, New Delhi, India
PTB33	PTB	Pulmonary TB	NA	NA	NA	AIIMS, New Delhi, India
PTB34	PTB	Pulmonary TB	NA	NA	NA	AIIMS, New Delhi, India
PTB35	PTB	Pulmonary TB	NA	NA	NA	AIIMS, New Delhi, India
PTB36	PTB	Pulmonary TB	NA	NA	NA	AIIMS, New Delhi, India
PTB37	PTB	Pulmonary TB	NA	NA	NA	AIIMS, New Delhi, India
PTB38	PTB	Pulmonary TB	NA	NA	NA	AIIMS, New Delhi, India
PTB39	PTB	Pulmonary TB	NA	NA	NA	AIIMS, New Delhi, India
PTB40	PTB	Pulmonary TB	NA	NA	NA	AIIMS, New Delhi, India
PTB41	PTB	Pulmonary TB	NA	NA	NA	AIIMS, New Delhi, India
PTB42	PTB	Pulmonary TB	NA	NA	NA	AIIMS, New Delhi, India
PTB43	PTB	Pulmonary TB	NA	NA	NA	AIIMS, New Delhi, India
PTB44	PTB	Pulmonary TB	NA	NA	NA	AIIMS, New Delhi, India
PTB45	PTB	Pulmonary TB	NA	NA	NA	AIIMS, New Delhi, India
PTB46	PTB	Pulmonary TB	NA	NA	NA	AIIMS, New Delhi, India
PTB47	PTB	Pulmonary TB	NA	NA	NA	AIIMS, New Delhi, India
PTB48	PTB	Pulmonary TB	NA	NA	NA	AIIMS, New Delhi, India
PTB49	PTB	Pulmonary TB	NA	NA	NA	AIIMS, New Delhi, India
PTB50	PTB	Pulmonary TB	NA	NA	NA	AIIMS, New Delhi, India

## Sheet: Table S1.2
Sample Identifier	Sample Group	GBP1 ρg/ml	SAMD9L ηg/ml	CALCOCO2 ηg/ml	IFITM3 ηg/ml	SNX10 ηg/ml	IFIT3 ηg/ml	CD52 ηg/ml	CD274 ηg/ml	TMEM49 ηg/ml
55	UK-CNTRL	1967.66	1261	979.347	1427.15	4153.87	0		0	1299.96
58	UK-CNTRL	1404.08	1062.8	769.356	1258.32	3564.16	0		0	5876.01
68	UK-CNTRL	1358.74	1146.94	930.991	1366.61	3799.62	0	3431.99	0	1250.3
79	UK-CNTRL	2487.08	1029.33	785.168	1074.31	2901.3	0	7603.64	0	1447.27
85	UK-CNTRL	2998.93	1385.21	1104.39	1420.07	4371.6	0		0	1713.35
92	UK-CNTRL	1203.78	1116.54	792.195	1152.46	3163.58	0	6242.56	0	1383.35
97	UK-CNTRL	1692.59	734.808	553.445	740.845	2122.05	1.008	6718.19	1.008	2208.07
102	UK-CNTRL	2868.32	1346.78	1185.17	1603.7	4173.41	0	3757.09	0	1451.86
123	UK-CNTRL	2117.84	1223.67	1000.33	1540.83	3620.71	0	5756.36	0	1778.8
125	UK-CNTRL	1865.75	1223.49	867.299	1357.89	3669.07	0	26752.4	0	1633.72
132	UK-CNTRL	2156.55	915.674	717.374	1140.25	3008.29	0		0	1578.8
140	UK-CNTRL	2168.24	1300.47	1073.06	1522.14	4223.03	0	4614.28	0.717818	1593.17
149	UK-CNTRL	4525.98	1061.13	714.421	1042.75	2967.24	0		0	1551.37
157	UK-CNTRL	3028.52	781.874	466.646	762.557	2177.11	0	5178.59	0	1623.56
159	UK-CNTRL	4076.83	1377.92	1137.07	1627.45	5008.93	0	3570.68	0	1732.55
172	UK-CNTRL	4221.51	1843.05	1634.38	2218.91	4680.85	0	10652.1	0	1598.53
174	UK-CNTRL	1224.57	1171.7	799.403	932.925	2933.68	0	2296.13	0	1569.78
181	UK-CNTRL	2818.71	1172.87	759.036	1119.22	3146.54	0	3560.66	0	1443.14
184	UK-CNTRL	3977.35	1357.59	1013.69	1415.06	3940.57	0	6201.05	0.106909	1685.38
189	UK-CNTRL	2954.63	1915.76	1694.57	1921.34	4680.85	65.7012	2427.69	0	1531.52
306	UK-CNTRL	3140.32	915.674	1288.76		2253.88	14.1545	2477.01	0	1148.7
308	UK-CNTRL	1551.86	1300.47	1245.08		2777.28	67.4629	1149.51	0	1076.56
310	UK-CNTRL	1985.53	1061.13	1414.55		2964.25	0	1291.07		1446.76
313	UK-CNTRL	1898.9	781.874	1867.37		3444.76	0	1321.08	0	1220.34
315	UK-CNTRL	6850.47	1377.92	539.709		1229.38	0	4343.83	0	1389.49
321	UK-CNTRL	1844.8	1843.05	1598.4		3415.41	0	1300.66	0	1169.69
326	UK-CNTRL	3510.43	1171.7	1452.21		2861.37	11.0582	2311.51	0	1302.76
330	UK-CNTRL		1172.87	1332.89		2835.11	24.6027	5958.24	0	1394.5
338	UK-CNTRL		1357.59	1887.84		3086.17	55.8479	3551.44	0	1402.46
342	UK-CNTRL	3544.22	1915.76	2023.32		3537	0	3013.4	0	1258.84
347	UK-CNTRL		2131.46	1027.91		2344.5	0	2157.26	0	1408.2
349	UK-CNTRL		2135.51	1174.04		2851.75	0	2359.59	0	1425.41
362	UK-CNTRL	4221.78	1491.86	1881.39		3205.48	96.7253	1616.17	0	1343.02
366	UK-CNTRL	4089.96	2236.61	1363.21		2541.75	144.215	3031.91	0	1187.36
369	UK-CNTRL	3759.17	2013.71	1703.55		3199.14	0	2109.17	0
373	UK-CNTRL		1308.97	1323.85		2928.29	0	3290.15	0	1555.13
380	UK-CNTRL	3832.44	804.99	1383.93		2176.69	0	1243.8	0	1417.48
388	UK-CNTRL	2753.06	1360.83	786.329		1510.92	0	1034.04	0	1244.67
431	UK-CNTRL	3328.22	2004.13	633.245		2380.69	0
442	UK-CNTRL		2223.3	551.389		2239.96	0		0	1500.82
444	UK-CNTRL	919.126	2131.46	2061.19		4324.17	0	2037.67	0.155	657.173
452	UK-CNTRL	563.565	2135.51	2130.12		4456.82	0	728.45	0.14	606.247
456	UK-CNTRL	735.948	1491.86	1405.22		3205.28	0	353.471	0.26	707.864
459	UK-CNTRL		2236.61	1956.95		4460.58	0		0.25	650.951
462	UK-CNTRL	452.794	2013.71	1788.05		3430.54	0	1922.08	0.1	874.921
471	UK-CNTRL	1218.65	1308.97	1296.97		2566.9	0	809.63	0	648.071
478	UK-CNTRL	1571.29	804.99	599.251		1390.35	0	582.14	0.13	736.552
485	UK-CNTRL	1171.14	1360.83	1176.48		2573.48	0	581.858	0.035
486	UK-CNTRL	1860.09	2004.13	1676.22		3727.56	0	1106.71	0
489	UK-CNTRL	882.268	2223.3	1963.4		5293.6	0	1430.8	0	852.143
P80	P-CNTRL	844.733	792.148	1488.01	1115.26	1600.45	0	3599.87	0	761.402
P409	P-CNTRL	2012.91	864.339	450.893	639.13	1357.81	0	1586.65		894.798
P477	P-CNTRL	1378.87	822.854	388.925	943.185	1629.51	0	1682.87		874.262
P547	P-CNTRL	1590.75	1098.48	629.427	1070.81	2111.78	0	1847.52		838.414
P611	P-CNTRL	1618.65	724.327	1652.1	1093.05	1497.96	0	2694.97		633.398
P622	P-CNTRL	2129.05	1029.47	637.556	865.611	2012.01	0	1825.7		1223.26
P887	P-CNTRL	931.945	1024.79	545.364	859.22	1760	0	1111.13		884.188
P888	P-CNTRL	1770.65	420.911	152.145	344.742	658.403	0	1739.09		744.232
P966	P-CNTRL	1480.52	1319.24	974.102	1256.43	2824.37	0	1747.85		810.922
P982	P-CNTRL	1419.72	599.118	232.666	545.521	1077.79	0	1455.81		773.328
P1053	P-CNTRL	2800.42	987.791	423.606	741.699	1820.32	0	2472.22	0	822.148
P1067	P-CNTRL	1912.3	643.708	1540.08	1137.49	1305.76	0	4033.52	0
P1097	P-CNTRL	1417.81	1205.39	612.192	942.124	2039.55	0	1527.82	0	749.049
P1190	P-CNTRL	1600.64	1730.62	1378.73	1455.17	3512.03	0	2090.04		882.176
P1399	P-CNTRL	1237.03	896.499	442.769	651.148	1546.82	0	2012.64		876.269
P1488	P-CNTRL	2411.72	607.595	216.81	483.993	1048.78	0	2062.72		820.217
P1516	P-CNTRL	1515.33	2089.67	1089.75	1508.95	3830.76	0	1907.17		954.745
P1628	P-CNTRL	972.974	390.346	1085.98	723.302	781.301	0	2301.41	0	656.533
P1722	P-CNTRL	2555.73	1388.1	4364.05	2565.36	2944.69	0	4518.77	0.181481	610.748
P1864	P-CNTRL	710.632	593.245	1150.23	831.173	1309.3	0	2118.1	0	682.212
P1865	P-CNTRL	1042.58	768.875	1607.02	1127.5	1710.52	0	3859.19	0	557.2
P1866	P-CNTRL	906.087	439.821	1247.9	588.197	897.206	0	3091.7	0	636.388
P1944	P-CNTRL	2335.13	575.781	197.566	491.274	882.626	0	2088.87		1445.18
P2060	P-CNTRL	4011.89	894.833	3514.15	1517.76	2185.17	0	58571.4	0.456296	671.878
P2069	P-CNTRL	1909.33	729.2	1413.19	954.163	1429.74	0	1499.83		627.364
P2217	P-CNTRL	2058.87	896.534	423.868	766.979	1409.16	0	1759.3		999.655
P2224	P-CNTRL	1360.82	1435.74	421.814	1055.88	2279.52	0	1220.04		995.128
P2298	P-CNTRL	2516.06	1363.67	477.816	1074.58	2212.61	0	1990.99
P2298	P-CNTRL	2278.51	861.059	1622.08	1331.17	1935.26	0	3034.56		1041.65
P2405	P-CNTRL	673.62	851.936	1758.59	1593.59	1724.16	0	2020.05	0	662.479
P2564	P-CNTRL	3076.52	760.772	253.671	536.011	944.013	0	2932.39	0	3095.66
P2564	P-CNTRL			751.95	551.136	950.153	0	25625		873.744
P2589	P-CNTRL	1783.03	1867.09	1101.69	1420.55	3289.41	0	2113.69		642.201
P2614	P-CNTRL	8128	758.225	1378.15	1904.52	209.575	0	25000		569.61
P2625	P-CNTRL	3175.76	704.462	1750.24	805.15	1963.59	0	3477.84		605.071
P2846	P-CNTRL	2536.76	433.387	524.075	971.95	882.313	0	1674.74		544.296
P2859	P-CNTRL	1364.41	586.8	792.225	429.575	1306.38	0	1016.8		541.02
P2859	P-CNTRL	1794.77	1240.33	2201.29	662.462	2862.06	0	1569.62	0	538.167
P2868	P-CNTRL	3057.52	1234.76	2796.14	918.4	2674.82	0	4421.85	0	669.529
P3015	P-CNTRL	731	598.144	1121.33	1101.73	1253.62	0	58571.4	0	630.257
P3195	P-CNTRL	854.662	678.395	1782.55	1190.03	1384.9	0	2474.98	0	578.425
P3239	P-CNTRL	2263.13	817.052	2110.95	1238.29	1501.5	0	2544.45	0	549.475
P3296	P-CNTRL	1626.67	291.466	472.829	420.492	574.235	0	2198.44	0	920.075
P3304	P-CNTRL	1993.13	1230.28	1492.3	876.95	221.925	0	2529.19	0.0224	532.06
P3641	P-CNTRL	1291.94	752.188	1522.32	1001.19	839.335	0	3111.99		613.472
P3651	P-CNTRL	2314.2	739.987	882.025	651.913	1384.35	0	4217.4		524.711
P3740	P-CNTRL	1586.27	575.05	717.025	589.125	1205.32	0	1253.41		627.352
P3767	P-CNTRL	1723.97	1041.94	2247.45	1151.26	2367.43	0	1464.95		597.166
P3789	P-CNTRL	2579.16	1390.75	3406.62	1396.86	3284.94	0	2911.73	1.30667	603.056
P3843	P-CNTRL	1686.18	1371.55	3147.75	1575	492.125	0	1511.57		602.932
P3850	P-CNTRL	1045.68	563.464	1083.17	922.852	1292.55	0	58571.4
P4011	P-CNTRL	1872.31	1220.99	1969.14	1076.69	2186.75	0	1871.56
P4237	P-CNTRL	2238.6	736.475	1907.24	1054.04	1488.68	0	2378.16	0	705.257
P4539	P-CNTRL	2001.86	1682.65	2500	1476.91	2310.77	0	1956.63		634.616
P4672	P-CNTRL	1746.05	1035.95	3579.71	1721.08	2066.78	0	2499.21	0	677.646
P4685	P-CNTRL	674.341	829.885	1513.58	1458.99	1738.51	0	1746.18	0.0392	676.087
P4733	P-CNTRL	1503.05	1150.09	2317.75	1139.62	2512.51	0	889.118		1076.87
P4735	P-CNTRL	3094.37	973.487	1576.85	779.2	2141.62	0	2291.07		615.092
P4738	P-CNTRL	1372.88	1018.15	2856.35	1519.95	494.463	0	1005.49		1087.76
P4744	P-CNTRL	2192.37	1259.4	793.863	583.75	1203.47	0	1894.59		78.9467
P4748	P-CNTRL	2985.7	928.85	1182.61	874.138	1946.05	0	3292.82		673.338
P4907	P-CNTRL	1839.24	177.812	210.75	172.162	330.737	0	1580.12		578.32
P4966	P-CNTRL	2119.99	479.232	751.254	552.397	899.69	0	1371.61	0.084	7585.32
P5072	P-CNTRL	1600	810.871	1156.17	953.428	1573.85	0	1649.55	0.2352	6156.68
P5073	P-CNTRL	2637.03	1153.49	1649.12	2456.38	2644.69	0	1309.27	0	1204.51
P5231	P-CNTRL	1098.8	949.061	1680.94	1977.36	2403.54	0	3251.49	0	1241.51
P5301	P-CNTRL	2065.94	480.937	895.57	598.472	908.806	0	1381.28	0	3767.88
P5432	P-CNTRL	1752.75	790.727	1375.4	943.77	1778.34	0	1477.57	0.112	3172.78
P5439MH	P-CNTRL	2308.98	197.671	200.894	259.06	407.179	0	1283.98
P5472	P-CNTRL	1400.12	643.902	909.992	931.488	1196.42	0	2270.72	0.2576	4328.26
P5627	P-CNTRL	933.428	903.49	1728.22	1669.56	2362.81	0	1342.02	0.14	3220.54
P5723	P-CNTRL	3134.99	1271.43	1975.71	2412.44	2531.21	0	1767.38	0.2016	3672.75
P5784	P-CNTRL	1600.81	1622.8	2090.9	2358.3	4135.57	0	1888.21	0	6642.29
P6006	P-CNTRL	1239.85	390.937	799.886	456.847	982.506	0	25625	0.3136	1575.36
P6030	P-CNTRL	1392.12	863.32	1415.86	1635.22	1744.39	0	3049.38	0.1792	1406.84
P6055	P-CNTRL	1780.46	872.336	2486.78	1570.87	1646.38	0	3325.43		757.687
P6097	P-CNTRL	1385.67	458.1	841.251	659.773	849.654	0	2072.78	0	1347.72
P6572	P-CNTRL	2032.81	1639.3	2544.58	3625.69	4288.57	0	3549.19	0.1064	6169.1
P6640	P-CNTRL	914.468	768.278	1359.62	1003.59	1552.38	0	1564.52	0	1563.06
P6644	P-CNTRL	4495.43	1127.49	1804.77	1590.29	2498.6	0	1654.83	0	9956.46
P6676	P-CNTRL	1806.55	539.128	303.933	667.462	1827.64	0	3775.81	0	1292.53
P6698	P-CNTRL	1488.8	1035.8	657.192	794.08	2508.18	0	2866.93	0	1336.76
P6728	P-CNTRL	2305.47	694.175	408.324	547.925	1526.67	0	32031.2	0	1186.47
P6731	P-CNTRL	2251.66	1054.22	688.846	860.452	2412.3	0	2619.28	0	1310.62
P6909	P-CNTRL	3389.24	1850.01	1333.73	1938.89	5300.03	0	3922.39	0	1289.94
P7244	P-CNTRL	1314.43	1021.54	680.567	911.505	2430.02	0	1981.69	0	1228.11
P7265	P-CNTRL	1721.99	1213.6	871.461	1314.34	3299.23	0	2570.02	0	1525.76
P7751	P-CNTRL	869.226	1167.66	866.901	1177.06	2908.21	0	2167.45	0	3820.71
P8259	P-CNTRL	1704.2	644.951	432.973	617.132	1789.07	0	2900.48	0	5829.07
P8365	P-CNTRL	1455.22	980.592	697.205	890.423	2651.2	0	1941.41	0	1474.77
P8399	P-CNTRL	3125.31	1124.49	807.784	1159.48	3180.52	0	3102.42	0	1299.22
P8506	P-CNTRL	1616.04	1260.92	990.919	1246.09	3607.26	0	2242.72	0	1087.37
P8634	P-CNTRL	2000.47	867.13	628.223	1054.63	3013.61	0	2652.34	0	1082.59
P8693	P-CNTRL	939.18	840.501	625.314	1069.53	2459.23	0	2672.52	0	1348.59
P8746	P-CNTRL	3162.64	1273.91	983.205	1370.7	3945.09	0	2151.43	0	1793.39
P8818	P-CNTRL	3581.06	1162.24	815.324	1070.52	3190.22	0	4540.28	0.274909	1265.94
P8859	P-CNTRL	3203.41	1158.8	884.646	1119.04	3173.07	0	3572.59	0.921455	1228.59
P8881	P-CNTRL	1696.35	1201.32	960.604	1086.67	3399.21	0	3389.39	0.335	2590.41
P8911	P-CNTRL		1145.35	426.004	1110.16	2069.88	0		0.00509091	428.555
P8961	P-CNTRL	3513.97	931.942	749.295	897.552	2484.63	0	6600.58	0	4746.42
P8979	P-CNTRL	3051.11	1341.03	1093.76	1278.64	4035.31	0	3287.93	0.205	1374.42
P9084	P-CNTRL	1259.08	560.392	255.186	607.451	1051.28	0	518.278	0.4	449.225
P9509	P-CNTRL	1481.75	2554.75	1241.47	2056.64	5365.85	0	2723.16	0.155	543.502
P9521	P-CNTRL	1173.99	845.852	461.522	1063.85	1892.24	0	470.279	0.215	505.293
P9870	P-CNTRL	301.529	436.956	176.514	436.185	698.996	0		0.125	624.34
P9873	P-CNTRL	763.141	1393.05	634.924	1459.4	2867.98	0	1794.63	0.095	499.562
P10094	P-CNTRL	940.429	979.426	504.386	1279.72	1813.9	0	1236.85	0.06	626.209
P10100	P-CNTRL	643.8	1783.26	969.382	1828.6	3581.41	0	453.84	0.12	572.504
P10441	P-CNTRL	1435.97	1968.47	1030.76	2006.28	4422.91	0	589.648	0	628.831
C1	A-CNTRL	5921.97	851.329	471.289	468.076	184.8	16.42	3936.17	1.25	1039.71
C2	A-CNTRL	5977.43	2050.87	1738.41	2065.48	3696	35.1175	3196.86	1.25	1101.84
C3	A-CNTRL	3631.7	2406.16	2106.05	2093.25	3507.59	31.59	4363.65	1.25	1108.28
C4	A-CNTRL	3871.55	2441.96	1237.68	2010.33	3371.97	24.21	1472.96	1.25	1090.2
C5	A-CNTRL	1275.97	1748.09	827.241	2058.83	2584.28	29.7675	1476.46	1.25	1027.13
C6	A-CNTRL	2574.07	1783.99	1246.2	1760	3644.73	23.055	5610.69	1.25	968.127
C7	A-CNTRL	2056.83	1594.97	818.339	1959.09	2771.17	28.8975	6652.59	1.25	1125.34
C8	A-CNTRL	2173.82	1921.74	1377.46	2046.7	2516.89	31.625	4383.8	1.25	1090.62
C9	A-CNTRL	2752.69	6395.53	4899.58	2429.23	4857.46	18.995	5582.41	1.25	1008.11
C10	A-CNTRL	4029.32	2614.2	1091.18	2029.1	2781.59	27.2775	3295.17	1.25	1069.08
C11	A-CNTRL	2617.74	2169.33	2083.22	2219.59	4341.83	33.7425	5063.31	1.25	959.538
C12	A-CNTRL	3791.26	1729.84	890.409	2004.07	3257.9	24.5725	4487.51	1.25	1049.82
C13	A-CNTRL	3627.4	1748.86	1704.37	2081.51	3984.32	37.9525	4627.3	1.25	1113.7
C14	A-CNTRL	4345.31	12947.6	2934.23	2473.43	5705.6	19.21	4555.16	1.25	271.885
C15	A-CNTRL	1233.17	2413.96	1168.93	2284.91	3040.45	27.44	3846.5	1.25	1071.22
C16	A-CNTRL	1521.16	1285.2	997.028	1427.14	2601.79	42.67	5946.6	1.25	883.875
C17	A-CNTRL	3657.24	1454.11	928.767	1821.41	2897.61	29.67	5738.34	1.25	968.537
C18	A-CNTRL	1094	1115.4	802.756	1142.79	1716.56	36.1225	4853.8	1.25	995.03
C19	A-CNTRL	1488.1	1169.61	816.974	1447.09	1582.75	17.715	4945.57	1.25	1132.14
C20	A-CNTRL	6581.78	1311.36	1519.65	2007.2	3543.99	30.0425	2624.49	1.25	1046.22
C21	A-CNTRL	4959.37	2000.27	2275.68	1695.84	3014.6	14.8568	4878.85	0.930704	914.72
C22	A-CNTRL	7548.19	2286.82	2747.58	2340.87	3898.72	18.2713	6368.46	2.43521	876.486
C23	A-CNTRL	4945.38	2852.61	2804.89	2419.51	4367.67	14.6642	4983.88	0.930704	745.022
C24	A-CNTRL	5054.84	1487.97	1929.53	2035.48	2634.03	7.51515	4695.35	0.930704	728.514
C25	A-CNTRL	5841.38	1908.47	3925.86	3740.86	5059.77	7.96192	8178.35	0.930704	817.623
C26	A-CNTRL	5392.23	795.274	680.548	501.592	1055.86	9.1608	5939.29	0.930704	750.628
C27	A-CNTRL	4480.88	1453.36	2462.59	2292.26	2511.2	9.54597	4920.75	0.930704	849.067
C28	A-CNTRL	6425.92	1115.36	1249.4	1155.34	1770.47	6.01091	5143.78	0.930704	793.469
C29	A-CNTRL	6942.66	1354.42	1567.1	1714.11	2404.48	3.24966	16400	0.930704	664.392
C30	A-CNTRL	6733.66	1228.02	1302.51	1445.69	2023.63	4.6446	12332.9	0.930704	735.958
C31	A-CNTRL	5191.79	2433.01	2616.2	2723.63	3331.96	11.8214	7367.7	0.930704	792.882
C32	A-CNTRL	5405.72	1375.16	1712.02	1695.5	2562.75	9.77672	7568.92	0.930704	792.865
C33	A-CNTRL	7081.17	1633.85	2982.36	2417.3	3198.99	11.4389	5224.57	0.930704	666.657
C34	A-CNTRL	1627.91	1135.08	1041.19	971.413	1668.06		812.166	1.02338	738.926
C35	A-CNTRL	6160.41	1122.67	1185.34	1116.84	1535.37	6.01351	17908	0.930704	692.948
C36	A-CNTRL	2323.81	1728.61	3107.06	1921.14	2915.67	13.8783	2086.9	0.930704	285.268
C37	A-CNTRL	6240.22	1533.22	1921.22	1917.55	3608.6	13.5608	14308.1	0.930704	742.722
C38	A-CNTRL	3621.18	1920.8	2069.19	2472.28	4712.68	9.71774	8244.07	0.930704	875.527
C39	A-CNTRL	4725.86	2010.7	1839.16	2894.85	5203.86	8.91703	3947.85	0.930704	682.55
C40	A-CNTRL	3146.34	1893.44	2764.04	3267.96	7848.03	12.6473	4142.54	0.930704	739.062
C41	A-CNTRL	2067.23	2798.95	1494.09	1826.4	3276.5	13.2275	3936.17	10.0909	232.796
C42	A-CNTRL	2464.44	4614.58	2414.58	5702.1	6724.9	31.425	2353.24	0.643125	247.738
C43	A-CNTRL	1205.64	1860.79	1317.49	1411.83	2261.73	45.465	799.72	0.678125	272.797
C44	A-CNTRL	1420.58	1760.65	1257.57	2623.88	2562.95	20.83	736.246	0.798438	194.863
C45	A-CNTRL	3360.52	3646.11	2602.62	3685.94	4654.9	8.84	1745.42	2.83938	315.147
C46	A-CNTRL	1849.52	2034.84	1234.06	1321.05	2439.1	8.84	955.293	0.643125	276.731
C47	A-CNTRL	1205.64	1764.21	1143.02	1311.95	2111.01	37.055	1064.92	0.643125	227.555
C48	A-CNTRL	1827.4	1660.68	1203.79	1265.97	2328.48	19.1425	713.69	0.643125	301.945
C49	A-CNTRL	1904.54	2628.89	1834.05	2227.9	3536.2	12.195	1794.48	0.643125	297.892
C50	A-CNTRL	1765.98	1924.23	1623.29	2490.57	3305.7	24.5225	770.317	0.643125	318.917
EPTB1	A-EPTB	6286.72	2641.88	3738.2	3714.81	3637.66	8.84	3460.1	0.643125	240.896
EPTB2	A-EPTB	5310.33	1535.77	1450.28	1305.84	2611.38	37.86	3309.52	0.643125	249.095
EPTB3	A-EPTB	10147.7	2370.27	2975.48	2209.82	3511.07	14.4325	16400	0.643125	550.991
EPTB4	A-EPTB	3708.79	1238.86	1870.26	1704.24	2817.67	24.6025	5608.21	0.643125	279.553
EPTB5	A-EPTB	3439.29	2301.83	2733.32	3426.1	3662.08	21.925	1592.08	0.643125	294.801
EPTB6	A-EPTB	5250.68	1297.66	1369.87	1246.84	1966.18	218.857	4734.35	0.643125	218.857
EPTB7	A-EPTB	4122.32	1964.54	2148.48	2032.91	3028.45	12.765	2137.63	0.643125	223.368
EPTB8	A-EPTB	4466.47	2180.8	4044.52	2661.35	3432.02	14.42	3761.95	0.643125	269.72
EPTB9	A-EPTB	3147.4	2978.73	2820.71	3324.39	3500.78	27.8525	2495.3	0.643125	279.475
EPTB10	A-EPTB	7993.3	2340.37	2287.74	3345.37	2889	42.4625	15152.7	0.643125	299.57
EPTB11	A-EPTB	5109.47	2248.8	2847	2881.53	3759.76	26.9675	3318.35	3.7275	1691.38
EPTB12	A-EPTB	3188.13	1340.23	1216.82	1340.63	2568.97	67.25	2162.92	0.643125	251.467
EPTB13	A-EPTB	5786.27	3061.53	3279.5	1866.03	3122.27	30.62	2468.34	0.680313	434.468
EPTB14	A-EPTB	2969.36	2020.23	2306.57	2211.73	2904.42	19.7325	1137.52	1.08062	1469.35
EPTB15	A-EPTB	3372.49	1504.36	1824.11	2118.14	2836.95	47.9025	1631.94	0.643125	338.24
EPTB16	A-EPTB	6511.6	3385.83	2982.76	3432.49	4383.76	43.61	6802.36	0.643125	305.762
EPTB17	A-EPTB	8109.62	2190.73	2348.81	1511.2	3099.78	68.26	1463.16	1.03469	243.08
EPTB18	A-EPTB	6974.03	2629.23	3545.28	2966.85	3700	41.72	2732.53	9.97938	299.423
EPTB19	A-EPTB	5809.99	3073.75	2241.71	2648.24	2534.91	32.7	8342.29	0.643125	328.232
EPTB20	A-EPTB	6689.48	1924.98	2445.23	2007.78	3502.07	63.36	11071.4	0.643125	353.879
EPTB21	A-EPTB	4318.05	5094.81	3928.57	2387.7	4064.23	57.9175	1741.45	0.643125	381.707
EPTB22	A-EPTB	6222.47	1849.39	1287.96	1370.42	1841.01	67.8225	1353.21	0.643125	262.869
EPTB23	A-EPTB	2577.4	1746.01	1096.84	1300.6	1848.63	8.84	713.69	0.643125	279.148
EPTB24	A-EPTB	9184.56	1462.87	1034.26	1381.48	1754.77	51.235	12884.7	0.643125	314.018
EPTB25	A-EPTB	1529.66	5400.6	2437.32	4037.75	5394.17	106.785	2189.83	0.643125	199.596
EPTB26	A-EPTB	2310.81	3258.32	2201.43	2344.3	4791.85	78.37	967.583	0.643125	272.467
EPTB27	A-EPTB	3613.08	3244	3094.97	5671.3	6023.92	82.2625	739.151	0.643125	271.831
EPTB28	A-EPTB	2144.29	2543.69	1674.89	2765.15	3384.46	8.84	713.69	0.643125	276.992
EPTB29	A-EPTB	5842.29	1557.56	1176.47	1439.25	1960.52	81.01	2202.24	0.643125	325.181
EPTB30	A-EPTB	7292.03	2770.87	1705.04	2083.18	3158.92	77.2025	9295.76	0.643125	331.321
EPTB31	A-EPTB	1242.16	1588.73	1374.33	1950.1	2302.72	46.1375	962.039	1.806	688.969
EPTB32	A-EPTB	1205.64	1169.93	895.066	1029.9	1235.49	40.37	713.69	1.2152	692.762
EPTB33	A-EPTB	3407.7	2623.81	2733.87	3162.17	3444.78	37.815	1641.13	1.2152	723.594
EPTB34	A-EPTB	3127.7	2159.23	1401.52	2111.57	2062.22	37.02	8095.45	1.2152	746.101
EPTB35	A-EPTB	2195.84	2721.81	3928.57	5000	4682.67	43.9325	2624.1	1.2152	836.747
EPTB36	A-EPTB	3046.35	1900.71	2078.53	3255.23	3428.45	49.2825	4706.54	1.2152	889.134
EPTB37	A-EPTB	1828.62	2725.49	2408.71	2536.9	4487.97	45.6175	1203.52	1.2152	965.374
EPTB38	A-EPTB	5622.42	661.813	565.086	678.975	811.186	42.3425	3937.66	1.2152	752.275
EPTB39	A-EPTB	1218.98	1642.4	1080.67	1372.37	1565.17	42.155	1107.24	1.2152	614.085
EPTB40	A-EPTB	3391.79	2480.64	1604.55	3365.92	3714.28	58.13	1014.22	1.2152	909.633
EPTB41	A-EPTB	2727.61	1513.92	1418.96	1700.95	2330.29	24.44	2409.55	1.2656	1410.5
EPTB42	A-EPTB	7235.18	1597.72	1115.44	1235.45	1601.16	21.34	3448.58	1.2152	1090.1
EPTB43	A-EPTB	2245.74	1633.92	1208.53	1295.87	1870.23	26.8025	976.574	1.2152	1079.06
EPTB44	A-EPTB	4402.84	1288.45	996.993	1225.12	1547.98	25.2	3053.49	1.2152	2784.12
EPTB45	A-EPTB	1508.36	1367.93	958.827	1512.05	1738.46	57.115	733.304	1.2152	642.67
EPTB46	A-EPTB	11102.7	2572.15	1886.79	4167.23	4305.63	30.94	5267.59	1.2152	3618.59
EPTB47	A-EPTB	3829.67	1506.52	1040.5	1544.28	1874.48	23.2325	713.69	1.2152	1613.01
EPTB48	A-EPTB	4099.59	888.307	689.661	799.35	1159.54	22.445	1210.87	1.2152	949.254
EPTB49	A-EPTB	1875.13	2068.39	1816.49	7062.7	5805.04	37.02	937.989	1.2152	1019.06
EPTB50	A-EPTB	4189.37	2140.91	2668.48	3676.55	5030.31	57.145	1826.75	1.2152	565.064
JEPTB14	J-EPTB	31750	3516.06	3595.82	3241.56	3202.12	46.635	1516.28	1.2152	833.504
JEPTB15	J-EPTB	3784.26	2852.43	2740.46	2366.91	3488.55	37.305	1691.88	1.2152	827.929
JEPTB16	J-EPTB	3324.41	4230.45	2511.51	3044.89	2995.94	38.2425	2434.55	1.2152	1318.4
JEPTB17	J-EPTB	4165.53	4194	2448.68	3290.6	3284.17	48.1125	1886.78	1.2152	936.881
JEPTB18	J-EPTB	3757.27	3484.15	2049.83	2379.09	2464.54	55.995	1997.18	1.2152	639.187
JEPTB19	J-EPTB	3444.79	3483.64	2451.14	2902.51	2882.34	52.4175	1606.16	1.2152	875.383
JEPTB20	J-EPTB	2751.94	3124.85	1949.81	2405.03	3483.75	49.3	1693.54	1.2152	1536.59
JEPTB21	J-EPTB	4271.3	2039.55	1023.93	1910.58	1343.05	55.2425	1567.11	1.2152	820.943
JEPTB22	J-EPTB	2737	2449.6	1581.36	2080.26	2203.83	66.7625	1776.2	1.2152	976.374
JEPTB23	J-EPTB	2541.39	4202.3	2389.54	2009.91	3010.68		2412.67	1.2656	810.062
JEPTB24	J-EPTB	9636.96	5323.4	2870.49	3377.74	3422.57	31.12	2552.4	1.2152	1025.37
JEPTB25	J-EPTB	1400.21	2190.57	708.643	1910.58	1991.07	12.6667	3365.07	0.86464	1263.35
JEPTB26	J-EPTB	1403.93	4731.77	2227.84	2994.39	4816.49	55.5525	5074.87	0.86464	1251.57
JEPTB27	J-EPTB	1995.76	3160.15	1844.21	2579.01	3093.89	18.2787	4042.85	0.86464	1723.03
JEPTB28	J-EPTB	1710.56	3788.49	1788.5	2183.16	3482.88	25.1987	3560.17	0.86464	2476.12
JEPTB29	J-EPTB	1605.39	2883.7	1412.06	2263.9	2938.11	12.6667	3201	1.13456	1588.27
JEPTB30	J-EPTB	7132.95	2228.68	1101.81	2119.11	2653.32	12.6667	3679.48	0.86464	1041.94
JEPTB31	J-EPTB	1940.9	5819.55	2360.58	3608.95	4839.14	59.5617	4218.65	0.86464	1412.17
JEPTB32	J-EPTB	1270.99	2643.7	1211.02	2310.42	2924.43	42.8258	3735.82	0.86464	1462.38
JEPTB33	J-EPTB	3753.42	2413.72	866.072	2023.77	2392.07	88.113	3740.86	0.86464	1536.06
JEPTB34	J-EPTB	3052.03	6204.06	2281.74	4137.31	5247.86	47.3618	3787.59	0.86464	1367.19
JEPTB35	J-EPTB	5618.27	4954.98	1968.55	3895.39	6164.08	81.4252	5897.36	0.86464	996.56
JEPTB36	J-EPTB	1188.88	3402.19	1210.84	2239.86	3305.35	79.5329	3355.81	0.86464	1343.85
JEPTB37	J-EPTB	1107.4	2099.74	579.182	1910.58	1756.6	57.7767	2669.92	0.86464	2143.8
JEPTB38	J-EPTB	1462.7	4308.19	1416.86	2239.86	3811.51	75.3339	2871.17	0.86464	1366.39
JEPTB39	J-EPTB		3154.02	3542.45	2397.36				0.86464	1404.43
JEPTB40	J-EPTB	1491.95	3227.99	3166.72	2045.91	9263.16	97.3323	5204.29	0.86464	998.06
JEPTB41	J-EPTB	3983.69	2110.04	4279.57	2378.62	6764.51	90.6594	5881.42	0.86464	1320.85
JEPTB42	J-EPTB	1203.99	2631.31	3235.29	1884.02	8690.51	105.578	3473.73	0.86464	1354.04
JEPTB43	J-EPTB	1796.4	2748.61	2181.74	2055.01	11617.8	120.579	4461.5	0.86464	1388.81
JEPTB44	J-EPTB	1350.14	1966.05	3774.84	1969.2	6084.55	81.0857	3772.68	0.86464	1243.92
JEPTB45	J-EPTB	1501.48	3464.73	781.746	3181.82	8458.24	88.485	3960.81	0.86464	1491.76
L211	LTBI	2802.56	1414.94	3309.1	1555.46	3088.2	0	2195.66	0	964.121
L347	LTBI	1414.06	857.862	1322.36	1555.78	1693.64	0	1340.43	0	574.008
L372	LTBI	1254.39	784.362	1218.45	283.598	1428.26	0	1083.47	0	595.753
L683	LTBI	1734.68	577.675	601.35	1428.28	1030.32	0	944.115	0	594.416
L1092	LTBI	2717.1	1047.94	2132.16		2423	0	4096.62	0	629.847
L1098	LTBI	2062.89	2339.81	2500		3617.19	0	2238.48	0	682.596
L1178	LTBI	1811.98	847.038	822.763		1843.84	0	2988.4	0	564.55
L1192	LTBI	1959.17	762.437	1326.25		1476.69	0	2320.1	0	623.763
L1200	LTBI	1417.37	1157.56	1225.37		2594.43	0	986.14	0.105	606.519
L1223	LTBI	484.486	984.953	632.075		2062.28	12.0273	2145.18	0	697.557
L1241	LTBI		1630.03	2500		2769.19	0	25000	0	631.692
L1244	LTBI		1136.65	2562.44		2684.64	0	25000	0	643.189
L1249	LTBI	1787.25	827.437	1439.77		1746.19	0	1887.31	0	697.883
L1313	LTBI	1831.34	648.375	966.925		1199.59	0	1415.68	0	636.345
L1314	LTBI	753.909	671.852	373.988		1379.25	0	3416.94	0	558.146
L1351	LTBI	2829.65	1346.39	1117.63		2556.05	0	2206.27	0.075	564.104
L1710	LTBI	1735	887.951	486.587		1745.57	0	3589.84	0	699.645
L2041	LTBI	1388.23	994.461	1702.64		1427.09	0		0	922.944
L2056	LTBI	1184.07	870.678	1086.59		1162.7	0	1590.19	0	1382.1
L2064	LTBI	1917.23	538.496	455.65		1070.46	0	2922.69	0	639.642
L2161	LTBI		2131.09	3235.29	854.275	3382.25	0	10911.1	0	1114.17
L2173	LTBI	824.74	539.555	297.925	736.35	1031.73	0	2032	0	702.574
L2194	LTBI		1063.26	1585.97	339.626	1522	0	35804.2	0	1071.51
L2198	LTBI	2692.36	1752.04	3235.29	565.762	2714.89	0	2652.45	0	1247.4
L2242	LTBI	701.665	196.08	105.562	846.938	352.081	0	2213	0	691.316
L2348	LTBI	1248.06	1243.26	1902.81	1084.13	1626.96	0	1415.67	0	811.752
L2354	LTBI	1787.55	665.831	417.262	1318.44	1463.53	0	2666.71	0.508148	734.24
L2404	LTBI	2655.63	345.974	226.637	566.9	638	0	2919.17	0	677.342
L2439	LTBI	1196.73	1147.82	1997.42	718.35	1812.15	0	1627.32	0	865.825
L2462	LTBI		1481.36	3072.22	910.037	2107.78	0	24404.8	0	865.825
L2467	LTBI	1319.23	1016.88	1488.8	570.65	1436.75	0	2019.07	0	890.859
L2488	LTBI	1047.62	1409.14	3023.71	1013.59	1880.98	0	1636.61	0	966.949
L2562	LTBI	1079.45	717.035	313.25	996.663	1315.38	0	2496.77	0.202222	790.876
L2571	LTBI	1281.44	1061.56	1468.58	1129.39	1692.91	0	1248.95	0	925.004
L2595	LTBI	963.064	506.047	239.775	2406.91	951.141	0	6302.38	0	727.289
L2603	LTBI	975.71	1222.66	2082.62	1687.63	2019.22	0	1186.6	0	919.158
L2604	LTBI	1782.99	718.454	408.75	794.975	1432.56	0	2896.05	0	977.523
L2624	LTBI	1337.74	1379.57	2983.62	1250.08	2374.05	0	1343.36	0	938.555
L2626	LTBI	1341.87	1077.47	1467.97	1587.3	1764.46	0	1466.91	0	956.97
L2636	LTBI	725.125	1091.52	984.474	1584.57	2190.18	0	6162.74	0.13	605.124
L2847	LTBI	2097.38	1089.8	1300.04	1193.7	1730.64	0	2148.15	0	1056.54
L2863	LTBI		1222.26	1160.94	815.263	1812.54	0	24404.8	0	1069.07
L2870	LTBI	1866.55	1540.11	1986.28	627.163	2431.33	0	1757.04	0	1138.16
L2971	LTBI	1848.17	585.685	439.822	1077.96	837.904	0	1990.4	0	1072.34
L2977	LTBI	1506.73	1722.35	1406.65	1419.14	3252.43	0	4067.35	0.095	823.503
L2978	LTBI	3049.03	672.051	798.229	1330.78	1315.71	0	3304.39	0	3115.81
L3370	LTBI	1770.48	635.517	732.485	391.958	1078.8	0	1534.54	0.028	1657.75
L3372	LTBI	2356.76	1041.42	812.387	967.247	2513.07	32.7538	20141.7	0.466667	724.07
L3550	LTBI	2251.51	809.012	954.762	805.481	1738.98	0	1794.22	0	3296.03
L3560	LTBI	2395.07	1529.71	2558.14	818.874	3106	0	2475.9	0	2081.8
L3673	LTBI	2249.24	1179.94	949.07	1361.05	2562.57	0	2445.11	0	1668.15
L3192	LTBI				570.549		0	479.736	0.2912	2033.05
L3768	LTBI	877.868	624.099	376.275	651.502	920.179	0	1693.89	0	822.928
L3792	LTBI	1461.55	1125.68	693.763	1163.91	1918.06	0	2246.21	0
L3811	LTBI	1564.91	763.939	700.534	526.345	1512.17	0	1368.69	0	3758.45
L4039	LTBI	3036.32	1096.11	897.984	829.979	1911.92	0	25625	0	4424.98
L4127	LTBI	2084.76	1540.19	1432.75	955.146	2966.04	0	1638.68	0	4277.95
L4531	LTBI	1495.22	1132.72	1243.78	673.986	1988.97	0	1589.2	0	1622.66
L4599	LTBI	2692.77	941.093	935.78	1032	1839.75	0	2329.95	0.0392	2437.19
L4706	LTBI	1183.71	560.428	348.15	1032.4	1052.34	0	2974.55	0
L4870	LTBI	1116.35	1129.73	1113.32	842.659	2375.68	0	1013.5	0.0784	1554.64
L4931	LTBI	1058.27	695.715	807.4	654.265	1629.33	0	1003.73	0.1456	1475.11
L4932	LTBI				978.76		0	942.718	0.392	3618.52
L5076	LTBI	510.731	1292.03	1098.94	968.445	2606.4	0	1937.53	0.345	517.713
L5138	LTBI	2224.51	733.412	816.43	1071.55	1350.36	0	1964.5	0.0728	6031.92
L5180	LTBI	1323.83	876.424	1038.43	856.298	1912.64	0	1181.96	0.0224	1604.38
L5255	LTBI	2154.39	897.527	863.948	1085.1	1910.04	0	1922.63	0	1554.79
L5375	LTBI	2066.28	911.971	1018.01	913.877	1914.11	0	1568.86	0	2968.8
L5664	LTBI	821.696	1201.45	936.598	946.233	2440.52	0	893.851	0.21	539.759
L5682	LTBI	3191.11	250.435	1177.91	1086.35	1681.61	2.99716	2678.1	0	1293.51
L5684	LTBI	543.194	783.572	526.512	437.165	1506.04	0	2227.74	0.388889	952.074
L6155	LTBI	1643.02	701.966	1191.1	1208.15	1968.17	0	438.166	0	1296.84
L617	LTBI	609.485	249.508	234.163	539.893	385.915	0	2824.26	0	478.812
L6282	LTBI	3223.16	584.141	2581.92	1599.12	2642.96	73.6021	3480.73	0	1246.29
L6316	LTBI	3322.31	599.724	2420.67	1129.88	2696.63	86.5441	3577.32	0	1260.11
L6406	LTBI	4364.61	375.795	2120.31	2720.25	2161.32	24.0612	3849.78	0	1231.81
L6642	LTBI	2490.15	636.592	2604.37	1417.47	3119.24	142.598	1542.09	0	1057.68
L6709	LTBI	2089.83	555.13	2461.53	840.574	2707.09	112.07	1168.78	0
L6736	LTBI	2903.09	350.416	1819.71	1375.34	1993.2	9.2813	1728.22	0	1148.32
L6750	LTBI	3261.78	411.543	2146.91	826.087	2350.95	44.6448	2073.32	0	1279.73
L6947	LTBI	2539.55	438.932	1805.28	2330.74	2167.77	8.32037	1671.31	0	1793.52
L6995	LTBI	6450.29	294.722	1573.99	1572.29	1823.89	0.61011		0	1294.75
L7213	LTBI	3631.12	360.397	1901.7	1093.77	2396.17	52.2483	2116.38	0	1413.61
L7222	LTBI	3088.79	520.435	2763.37	692.409	3130	111.307	1737.68	0	1339.99
L726	LTBI	3312.06	939.388	2072.91	1557.83	1738.19	0	3602.99	0	708.256
L728	LTBI	459.509	695.146	398.4	835.275	1480.19	0	2353.12	0	501.906
L730	LTBI	823.451	732.346	396.225	1455.75	1488.08	0	2776.27	0	607.238
L748	LTBI	784.791	929.388	688.9	905.528	2072.16	0	1195.02	0	574.226
L7572	LTBI	2940.13	316.168	1678.83	1284.56	2178.35	4.82749	1795.71	0	1414.45
L758	LTBI	2506.83	654.588	1074.17	1224.22	1441.1	0	3768.51	0	601.47
L8118	LTBI	1483.63	1463.5	1458.64	1123.22	3027.74	0	448.147	0.265	566.916
L8202	LTBI	8501.49	329.295	1657.02	1547.73	1810.13	13.2546	5217.32	0	1290.83
L8212	LTBI		340.216	1773.09	1119.05	2324.98	25.2052	25465.8	0	1364.48
L8271	LTBI	4862.27	439.541	2342.27	1104.45	2666.36	15.8705	3718.54	0	1522.96
L8370	LTBI	8627.67	489.211	2561.49	1503.74	2883.87	43.6686	25465.8	0	1360.54
L8411	LTBI	1019.59	785.197	711.268	896.034	1472.4	0	703.368	0.125	631.232
L8467	LTBI	1316.53	1026.51	1012.67	1192.99	2063.06	0	912.417	0.26	681.484
L8478	LTBI	1815.89	387.358	369.967	421.485	776.479	0	348.679	0.105
L8685	LTBI	2264.16	1361.29	1276.01	1533.26	2974.12	0	515.532	0.13	587.622
L8970	LTBI	2149.02	352.527	335.893	356.59	726.577	0	460.571	0.245	546.643
L8982	LTBI	1672.85	904.294	981.933	927.022	2021.57	0	2169.9	0.3	610.605
L8998	LTBI	535.811	1047.2	914.86	1317.15	2003.42	0		0.15	498.715
L9123	LTBI	1812.78	1472.25	1470.05	1566.43	3058.79	0	581.747	0.195	569.591
L9148	LTBI	1572.41	2162.95	2076.93	2123.97	3765.68	0	593.637	0.23	601.357
L9476	LTBI	1385.18	929.478	892.061	1106.96	1827.07	0	2376.65	0.175	592.944
L954	LTBI		951.712	1710.4	1741.34	1791.09	0	25000	0	640.454
L957	LTBI	2230.17	590.288	723.538	1012.39	1083.19	0	2502.6	0	659.258
L963	LTBI	1850.98	977.675	2015.16		1817.95	0	1558.29	0	677.505
L964	LTBI	1677.77	1082.04	1912.27		2361.97	0	1823.47	0	574.442
L9974	LTBI	380.933	1787.36	1391.17		3314.43	0	580.043	0.185	481.68
L10714	LTBI	1065.42	802.777			1576.02	0	546.039	0.18	599.254
PTB1	PTB	4370.93	5267.47	4839.88	5294.52	3694.15	40.1325	1820.98	0.86464	1039.71
PTB2	PTB	6215.39	7698.11	14229	6049.09	5342.35	57.72	4555.43	6.7575	1101.84
PTB3	PTB	3659.18	9938	12845.8	5149.37	8103.76	43.1625	4780.77	1.25	1108.28
PTB4	PTB	3610.34	7655.47	17910.6	1096.38	7971.87	54.3725	3520.92	1.25	1090.2
PTB6	PTB	3501.27	4996.42	5348.87	7075.36	3841.95	100	5039.12	3.0425	1027.13
PTB7	PTB	2414.15	9021.84	14967.7	7292.47	8388.37	39.9525	2128.44	4.4075	968.127
PTB8	PTB	4618.18	2520.47	1797.78	6857.59		51.42	6219.76	2.31	1125.34
PTB9	PTB	4618.18	1681.84	1613.77	4930.3	2249.5	48.02	4185.37	2.09328	1090.62
PTB10	PTB	4037.69	4189.05	4298.49	6671.11	3569.33	70.91	3625.12	2.0475	1008.11
PTB11	PTB	4618.18	6373.95	6481.75	4634.55	4722.65	68.475	5997.32	1.25	1069.08
PTB12	PTB	2443.48	1702.42	1671.04	1101.63	2235.66	35.7625	2920.95	1.44368	959.538
PTB13	PTB	4242.03	4917.37	4745.66	1179.72	3893.83	35.5275	3628.33	2.52	1049.82
PTB14	PTB	2624.69	9123.68	15578.4	6907.03	7893.19	55.38	5936.7	1.25	1113.7
PTB15	PTB	4618.18	10531.7	11195.6	6991.91	9358.8	123.59	9007.49	1.25	271.885
PTB16	PTB	5249.99	4661.95	3907.75	7251.02	3601.23	93.9475	4293.07	2.68128	1071.22
PTB17	PTB	6349.17	6146.47	8039.45	7098.98	4416.56	50.2325	3992.23	4.305	883.875
PTB18	PTB	5920.28	5378.05	5180.88	6598.59	4316.57	62.8275	4145.88	2.4675	968.537
PTB19	PTB	2999.51	9908.79	11235.8	6847.86	7053.78	58.0875	5134.31	1.25	995.03
PTB20	PTB	3213.69	8239.63	9666.61	3283.66	6287.6	87.005	3340.61	1.7125	1132.14
PTB21	PTB	4165.87	6834.42	7537.99	6434.2	5748.31	100	5761.01	1.25	1046.22
PTB22	PTB	3985.98	11736.4	27355	4997.78	23157.9	48.5025	1945.48	1.75099	327.875
PTB23	PTB	5447.23	4148.63	3355.72	7306.14	3546.92	19.375	2786.38	3.50986	951.158
PTB24	PTB	35850.6	6696.05	5818.88	3685.5	4552.21	24.0425	2392.47	2.88676	909.91
PTB25	PTB	6855.94	15100.2	13783.4	5833.52	9696.33	15.21	2924.74	3.66563	1009.06
PTB26	PTB	10054.5	5116.09	4011.17	7103.91	4020.15	40.1575	2982.04	2.52394	1115.71
PTB27	PTB	6729.99	8204.05	9489.29	5541.81	5837.93	29.66	2221.49	1.17127	1065.6
PTB28	PTB	4880.41	5230.16	5033.34	6519.84	4020.15	9.0225	3023.39	1.24817	779.756
PTB29	PTB	5196.81	5081.47	4448.54	5341.22	4074.86	6.705	1347.93	1.98169	307.156
PTB30	PTB	6207.63	4897.05	5004.64	5180.66	4487.83	6.705	1973.67	0.930704	884.615
PTB31	PTB	31750	5394	3329.29	5327.22	3076.41	35.33	1750.73	3.18648	942.216
PTB32	PTB	2726.73	4326.42	3199.45	3989.78	3589.3	24.065	1739.88	0.930704	630.05
PTB33	PTB	4553.51	8390.37	3337.3	4212.47	3362.93	14.71	1693.89	1.43944	774.98
PTB34	PTB	9004.11	5566.79	4291.91	3807.56	3867.19	8.475	2079.18	0.960282	765.509
PTB35	PTB	16020	6437.95	5198.1	4488.42	4866.52	7.585	1490.89	2.73296	743.81
PTB36	PTB	3502.48	6703.72	2892.88	5724.36	4510.58	37.975	1131.66	0.930704	285.268
PTB37	PTB	3538.74	6605.37	11282.2	3942.12	7527.71	34.63	1241.82	0.930704	463.785
PTB38	PTB	4966.69	4467.79	3528.49	4713.76	3357.03	22.02	1909.02	1.42169	771.528
PTB39	PTB	5463.56	6802.21	6422.45	5339.46	4791.95	15.54	1717.91	1.39803	831.869
PTB40	PTB	9136.66	5277.32	2848.28	4141.2	3396.11	9.4425	1718.21	1.88507	879.396
PTB41	PTB	31750	11097.3	7505.83	7318.5	7695.66	39.72	1517.62	2.10592	822.431
PTB42	PTB	8112	6188.94	3619.72	4701.8	3752.16	35.05	1735.18	1.862	411.404
PTB43	PTB	8223.57	5966.23	3422.91	12812.3	3485.03	34.9225	2050.26	5.5944	813.034
PTB44	PTB	10245.7	4487.36	2820.18	4181.94	3224.16	28.325	1105.06	2.1644	1355.52
PTB45	PTB	10918.8	6632.43	4401.32	2927.29	4033.18	25.2225	1507.68	1.3636	682.766
PTB46	PTB	2729.48	5295.06	3813.17	5061.42	4150.65	26.1025	1267.12	1.6828	1146.99
PTB47	PTB	31750	7272.13	3931.66	4256.49	4363.87	39.6675	1391.45	1.3888	1156.43
PTB48	PTB	4876.7	13909.3	14239.1	4771.93	16903.3	41.58	1402.17	2.7104	1043.62
PTB49	PTB	31750	4089.77	2197.61	8887.62	2039.11	33.1825	1138.17	3.6372	718.029
PTB50	PTB	13276.7	5847.32	4778.07	5402.77	9488.25	30.8575	1638.42	4.788	829.034

## Sheet: Table S1.3
UK-CNTRL
Protein Biomarker	Size	Missing	Mean	Std Dev	%CV	Std. Error	C.I. of Mean	Range	Max	Min	Median	0.25	0.75	Skewness	Kurtosis	K-S Dist.	K-S Prob.	SWilk W	SWilk Prob	Sum	Sum of Squares
SAMD9L	50	0	1454.99	463.485	31.8549	65.547	131.721	1501.8	2236.61	734.808	1352.19	1139.34	1937.85	0.382	-1.108	0.2	<0.001	0.909	<0.001	72749.4	1.16376e+08
CALCOCO2	50	0	1230.2	470.347	38.2333	66.517	133.671	1663.48	2130.12	466.646	1180.82	790.729	1644.84	0.247	-1.021	0.1	0.234	0.956	0.062	61510.2	8.65101e+07
GBP1	50	7	2483.81	1328.04	53.4678	202.524	408.709	6397.68	6850.47	452.794	2156.55	1404.08	3510.43	0.84	1.147	0.129	0.071	0.943	0.032	106804	3.39354e+08
SNX10	50	0	3230.39	918.648	28.4377	129.916	261.077	4064.22	5293.6	1229.38	3155.06	2571.83	3834.86	0.0816	-0.225	0.0908	0.365	0.986	0.818	161520	5.63123e+08
IFITM3	20	0	1332.24	362.966	27.2448	81.162	169.873	1478.06	2218.91	740.845	1362.25	1085.54	1536.16	0.545	0.723	0.108	0.699	0.965	0.652	26644.8	3.80004e+07
IFIT3	50	0	9.616	28.011	291.296	3.961	7.961	144.215	144.215	0	0	0	0	3.419	12.24	0.461	<0.001	0.402	<0.001	480.776	43069.5
TMEM49	50	4	1425.58	754.381	52.9176	111.227	224.023	5269.76	5876.01	606.247	1405.33	1182.94	1572.04	4.636	27.757	0.277	<0.001	0.54	<0.001	65576.6	1.19094e+08
CD52	50	8	3616.1	4280	118.36	660.419	1333.74	26398.9	26752.4	353.471	2393.64	1298.26	4411.44	4.119	21.187	0.225	<0.001	0.584	<0.001	151876	1.30025e+09
CD274	50	2	0.0605	0.183	302.479	0.0264	0.0531	1.008	1.008	0	0	0	0	4.16	18.409	0.421	<0.001	0.38	<0.001	2.903	1.745

## Sheet: Table S1.4
P-CNTRL
Protein Biomarker	Size	Missing	Mean	Std Dev	%CV	Std. Error	C.I. of Mean	Range	Max	Min	Median	0.25	0.75	Skewness	Kurtosis	K-S Dist.	K-S Prob.	SWilk W	SWilk Prob	Sum	Sum of Squares
SAMD9L	109	1	973.618	415.093	42.6341	39.942	79.181	2376.93	2554.74	177.813	900.012	696.747	1211.55	0.9	1.491	0.0763	0.122	0.957	0.001	105151	1.20813e+08
CALCOCO2	109	0	1201.19	827.754	68.9109	79.284	157.156	4211.9	4364.05	152.145	983.205	626.768	1614.55	1.334	1.998	0.118	<0.001	0.895	<0.001	130930	2.31272e+08
GBP1	109	2	1903.07	1006.02	52.8631	97.256	192.819	7826.47	8128	301.529	1721.99	1360.83	2305.47	2.556	12.915	0.119	<0.001	0.823	<0.001	203628	4.948e+08
SNX10	109	0	2017.89	1068.15	52.9342	102.311	202.797	5156.28	5365.85	209.575	1820.32	1273.08	2587.95	0.775	0.555	0.0844	0.054	0.96	0.002	219950	5.67058e+08
IFITM3	109	0	1110.29	542.731	48.8818	51.984	103.042	3453.53	3625.69	172.162	1055.88	732.501	1383.78	1.44	3.797	0.124	<0.001	0.91	<0.001	121022	1.66182e+08
IFIT3	109	0	0	0		0	0	0	0	0	0	0	0	0	-2.038	0	<0.001	0	<0.001	0	0
TMEM49	109	5	1457.21	1667.61	114.438	163.522	324.308	9877.52	9956.46	78.947	856.079	626.494	1330.22	2.888	8.918	0.318	<0.001	0.588	<0.001	151550	5.07274e+08
CD52	109	2	4791.4	10382	216.681	1003.67	1989.87	58117.6	58571.4	453.84	2118.09	1649.55	3102.42	4.39	19.425	0.435	<0.001	0.336	<0.001	512679	1.38818e+10
CD274	109	41	0.0963	0.212	220.145	0.0257	0.0513	1.307	1.307	0	0	0	0.124	3.887	18.195	0.325	<0.001	0.507	<0.001	6.547	3.646

## Sheet: Table S1.5
A-CNTRL
Protein Biomarker	Size	Missing	Mean	Std Dev	%CV	Std. Error	C.I. of Mean	Range	Max	Min	Median	0.25	0.75	Skewness	Kurtosis	K-S Dist.	K-S Prob.	SWilk W	SWilk Prob	Sum	Sum of Squares
SAMD9L	50	0	2182.34	1812.3	83.0438	256.298	515.05	12152.3	12947.6	795.274	1774.1	1433.81	2316.66	4.728	26.324	0.283	<0.001	0.497	<0.001	109117	3.99068e+08
CALCOCO2	50	0	1759.36	882.339	50.1512	124.782	250.758	4428.29	4899.58	471.289	1543.38	1162.45	2310.41	1.282	2.193	0.132	0.03	0.906	<0.001	87967.8	1.92914e+08
GBP1	50	0	3742.86	1933.2	51.6504	273.396	549.41	6454.19	7548.19	1094	3629.55	1890.79	5395.6	0.286	-1.214	0.12	0.071	0.932	0.007	187143	8.83576e+08
SNX10	50	0	3222.34	1386.32	43.0221	196.055	393.988	7663.23	7848.02	184.8	3027.52	2430.44	3746.68	0.959	2.045	0.126	0.045	0.946	0.023	161117	6.13347e+08
IFITM3	50	0	2048.74	850.613	41.5189	120.295	241.742	5234.02	5702.1	468.076	2019.71	1446.74	2417.85	1.652	6.224	0.162	0.002	0.877	<0.001	102437	2.4532e+08
IFIT3	50	1	20.026	11.063	55.2432	1.58	3.178	42.215	45.465	3.25	18.271	9.747	29.719	0.458	-0.843	0.129	0.041	0.945	0.024	981.288	25526.5
TMEM49	50	0	753.841	306.685	40.683	43.372	87.159	937.277	1132.14	194.863	793.175	578.023	1030.28	-0.618	-0.966	0.162	0.002	0.873	<0.001	37692.1	3.30226e+07
CD52	50	0	4939.63	3721.95	75.3489	526.364	1057.77	17194.3	17908	713.69	4591.23	2286.65	5788.58	1.784	3.923	0.193	<0.001	0.82	<0.001	246981	1.89879e+09
CD274	50	0	1.27	1.33	104.724	0.188	0.378	9.448	10.091	0.643	0.931	0.931	1.25	6.227	41.492	0.446	<0.001	0.307	<0.001	63.477	167.287

## Sheet: Table S1.6
A-EPTB
Protein Biomarker	Size	Missing	Mean	Std Dev	%CV	Std. Error	C.I. of Mean	Range	Max	Min	Median	0.25	0.75	Skewness	Kurtosis	K-S Dist.	K-S Prob.	SWilk W	SWilk Prob	Sum	Sum of Squares
SAMD9L	50	0	2188.22	904.963	41.356	127.981	257.188	4738.79	5400.6	661.813	2104.65	1530.3	2632.39	1.478	3.641	0.0998	0.237	0.892	<0.001	109411	2.79545e+08
CALCOCO2	50	0	2039.72	921.814	45.1932	130.364	261.977	3479.44	4044.52	565.086	1878.53	1214.75	2733.46	0.515	-0.6	0.119	0.075	0.95	0.035	101986	2.4966e+08
GBP1	50	0	4458.63	2371.68	53.193	335.406	674.023	9897.06	11102.7	1205.64	3964.63	2690.06	5937.34	0.819	0.296	0.119	0.076	0.942	0.016	222931	1.26959e+09
SNX10	50	0	3053.79	1229.33	40.2557	173.853	349.371	5212.74	6023.92	811.186	3064.11	1939.01	3703.57	0.427	-0.257	0.0918	0.349	0.972	0.281	152690	5.40334e+08
IFITM3	50	0	2428.4	1277.45	52.6044	180.658	363.046	6383.73	7062.7	678.975	2114.86	1379.2	3272.52	1.414	2.712	0.127	0.042	0.89	<0.001	121420	3.74819e+08
IFIT3	50	0	45.098	33.21	73.6396	4.697	9.438	210.017	218.857	8.84	41.045	24.562	57.338	3.103	14.698	0.15	0.007	0.74	<0.001	2254.91	155734
TMEM49	50	0	682.537	655.535	96.0439	92.707	186.301	3418.99	3618.59	199.596	367.793	278.609	894.259	2.703	8.931	0.231	<0.001	0.684	<0.001	34126.8	4.43494e+07
CD52	50	0	3583.36	3737.31	104.296	528.535	1062.13	15686.3	16400	713.69	2196.04	1129.95	4129.88	2.018	3.731	0.233	<0.001	0.731	<0.001	179168	1.32643e+09
CD274	50	0	1.151	1.369	118.94	0.194	0.389	9.336	9.979	0.643	0.662	0.643	1.215	5.823	37.057	0.406	<0.001	0.329	<0.001	57.526	157.968

## Sheet: Table S1.7
J-EPTB
Protein Biomarker	Size	Missing	Mean	Std Dev	%CV	Std. Error	C.I. of Mean	Range	Max	Min	Median	0.25	0.75	Skewness	Kurtosis	K-S Dist.	K-S Prob.	SWilk W	SWilk Prob	Sum	Sum of Squares
SAMD9L	32	0	3407.27	1120.58	32.888	198.093	404.013	4238.01	6204.06	1966.05	3194.07	2495.02	4200.22	0.843	0.159	0.149	0.069	0.929	0.037	109033	4.10431e+08
CALCOCO2	32	0	2111.03	960.184	45.4842	169.738	346.183	3700.38	4279.57	579.182	2115.78	1261.28	2683.22	0.357	-0.484	0.0883	0.688	0.971	0.534	67552.9	1.71186e+08
GBP1	32	1	3810.84	5524.15	144.959	992.167	2026.28	30642.6	31750	1107.4	2541.39	1462.7	3784.26	4.619	23.397	0.338	<0.001	0.438	<0.001	118136	1.36568e+09
SNX10	32	1	4260.55	2451.88	57.5484	440.371	899.357	10274.8	11617.8	1343.05	3305.35	2882.34	5247.86	1.496	1.772	0.269	<0.001	0.829	<0.001	132077	7.43073e+08
IFITM3	32	0	2541.79	627.633	24.6925	110.951	226.286	2253.3	4137.31	1884.02	2338.66	2048.18	3032.27	1.051	0.125	0.242	<0.001	0.864	<0.001	81337.3	2.18954e+08
IFIT3	32	2	57.794	28.532	49.3684	5.209	10.654	107.912	120.579	12.667	55.397	38.008	81.171	0.22	-0.524	0.109	0.457	0.97	0.548	1733.81	123812
TMEM49	32	0	1274.22	387.401	30.4029	68.483	139.673	1836.93	2476.12	639.187	1319.62	981.421	1449.83	1.038	2.103	0.124	0.233	0.917	0.017	40775.2	5.66091e+07
CD52	32	1	3260.96	1256.16	38.5213	225.613	460.764	4381.08	5897.36	1516.28	3365.07	1997.18	3960.8	0.388	-0.482	0.101	0.539	0.943	0.097	101090	3.76988e+08
CD274	32	0	0.995	0.172	17.2864	0.0304	0.062	0.401	1.266	0.865	0.865	0.865	1.215	0.572	-1.75	0.401	<0.001	0.643	<0.001	31.845	32.608

## Sheet: Table S1.8
LTBI
Protein Biomarker	Size	Missing	Mean	Std Dev	%CV	Std. Error	C.I. of Mean	Range	Max	Min	Median	0.25	0.75	Skewness	Kurtosis	K-S Dist.	K-S Prob.	SWilk W	SWilk Prob	Sum	Sum of Squares
SAMD9L	111	2	912.808	431.433	47.2644	41.135	81.529	2143.73	2339.81	196.08	882.187	589.137	1133.7	0.793	0.8	0.0671	0.253	0.957	0.001	100409	1.11943e+08
CALCOCO2	111	2	1359.24	797.097	58.6427	76.348	151.335	3203.54	3309.1	105.563	1218.45	765.357	1907.54	0.608	-0.412	0.0962	0.015	0.95	<0.001	148158	2.70002e+08
GBP1	111	10	1991.73	1353.12	67.9367	133.978	265.777	8246.73	8627.67	380.933	1785.12	1193.57	2418.84	2.717	10.449	0.156	<0.001	0.759	<0.001	203156	5.89555e+08
SNX10	111	2	1961.64	708.117	36.0983	67.516	133.815	3413.59	3765.68	352.081	1862.41	1475.62	2433.63	0.218	-0.224	0.0791	0.087	0.989	0.512	215780	4.77938e+08
IFITM3	108	16	1090.02	452.806	41.5411	47.208	93.773	2436.65	2720.25	283.598	1032.2	816.165	1371.77	0.939	1.659	0.106	0.012	0.947	<0.001	100282	1.27967e+08
IFIT3	111	0	7.285	23.619	324.214	2.232	4.422	142.598	142.598	0	0	0	0	3.986	16.483	0.451	<0.001	0.354	<0.001	815.891	67867.4
TMEM49	111	5	1167.18	919.914	78.8151	88.931	176.315	5553.11	6031.92	478.812	865.825	623.763	1296.84	2.846	9.492	0.227	<0.001	0.659	<0.001	124888	2.35469e+08
CD52	111	4	4322.28	7068.52	163.537	680.169	1348.36	35455.5	35804.2	348.679	2052.66	1380.43	2961.59	2.829	6.94	0.383	<0.001	0.49	<0.001	466806	7.36382e+09
CD274	111	0	0.0548	0.11	200.73	0.0104	0.0207	0.508	0.508	0	0	0	0.0644	2.225	4.554	0.413	<0.001	0.575	<0.001	6.141	1.69

## Sheet: Table S1.9
PTB
Protein Biomarker	Size	Missing	Mean	Std Dev	%CV	Std. Error	C.I. of Mean	Range	Max	Min	Median	0.25	0.75	Skewness	Kurtosis	K-S Dist.	K-S Prob.	SWilk W	SWilk Prob	Sum	Sum of Squares
SAMD9L	49	0	6607.24	2737.27	41.4284	391.039	786.237	13418.3	15100.2	1681.84	6146.47	4956.9	7951.08	1.04	1.604	0.161	0.003	0.925	0.004	323755	2.49878e+09
CALCOCO2	49	0	6907.2	5150.76	74.5709	735.823	1479.47	25741.2	27355	1613.77	4839.88	3475.7	9577.95	1.812	4.013	0.231	<0.001	0.805	<0.001	338453	3.61122e+09
GBP1	49	0	8428.47	8699.89	103.22	1242.84	2498.9	33436.5	35850.6	2414.15	4966.69	3822.58	8613.84	2.279	4.083	0.286	<0.001	0.614	<0.001	412995	7.11395e+09
SNX10	49	1	5574.27	3686.58	66.1356	532.111	1070.47	21118.8	23157.9	2039.11	4340.22	3592.28	6862.23	3.051	11.682	0.243	<0.001	0.672	<0.001	267565	2.13025e+09
IFITM3	49	0	5433.96	1985.8	36.5442	283.685	570.387	11715.9	12812.3	1096.38	5327.22	4234.48	6852.73	0.58	3.382	0.13	0.036	0.924	0.004	266264	1.63615e+09
IFIT3	49	0	41.231	26.292	63.7676	3.756	7.552	116.885	123.59	6.705	35.763	24.054	52.896	1.152	1.41	0.149	0.008	0.908	0.001	2020.31	116480
TMEM49	49	0	888.55	252.63	28.4317	36.09	72.564	1083.63	1355.52	271.885	959.538	773.254	1070.15	-1.058	0.665	0.135	0.026	0.892	<0.001	43538.9	4.17499e+07
CD52	49	0	2915.46	1727.76	59.2618	246.822	496.269	7902.43	9007.49	1105.06	2128.44	1666.15	4069.05	1.34	1.851	0.187	<0.001	0.86	<0.001	142858	5.59783e+08
CD274	49	0	2.208	1.293	58.5598	0.185	0.371	5.893	6.758	0.865	1.862	1.25	2.722	1.569	2.607	0.151	0.007	0.844	<0.001	108.185	319.118

## Sheet: Table S1.10
	Statistical Parameter
Biomarker		CALCOCO2	CD274	CD52	GBP1	IFIT3	IFITM3	SAMD9L	SNX10	TMEM49
Group
UK-CNTRL	Mean	1230.2	0.0605	3616.1	2483.81	9.616	1332.24	1454.99	3230.39	1425.58
	STDEV	470.347	0.183	4280	1328.04	28.011	362.966	463.485	918.648	754.381
	Median	1180.82	0	2393.64	2156.55	0	1362.25	1352.19	3155.06	1405.33
P-CNTRL	Mean	1201.19	0.0963	4791.4	1903.07	0	1110.29	973.618	2017.89	1457.21
	STDEV	827.754	0.212	10382	1006.02	0	542.731	415.093	1068.15	1667.61
	Median	983.205	0	2118.09	1721.99	0	1055.88	900.012	1820.32	856.079
A-CNTRL	Mean	1759.36	1.27	4939.63	3742.86	20.026	2048.74	2182.34	3222.34	753.841
	STDEV	882.339	1.33	3721.95	1933.2	11.063	850.613	1812.3	1386.32	306.685
	Median	1543.38	0.931	4591.23	3629.55	18.271	2019.71	1774.1	3027.52	793.175
A-EPTB	Mean	2039.72	1.151	3583.36	4458.63	45.098	2428.4	2188.22	3053.79	682.537
	STDEV	921.814	1.369	3737.31	2371.68	33.21	1277.45	904.963	1229.33	655.535
	Median	1878.53	0.662	2196.04	3964.63	41.045	2114.86	2104.65	3064.11	367.793
J-EPTB	Mean	2111.03	0.995	3260.96	3810.84	57.794	2541.79	3407.27	4260.55	1274.22
	STDEV	960.184	0.172	1256.16	5524.15	28.532	627.633	1120.58	2451.88	387.401
	Median	2115.78	0.865	3365.07	2541.39	55.397	2338.66	3194.07	3305.35	1319.62
LTBI	Mean	1359.24	0.0548	4322.28	1991.73	7.285	1090.02	912.808	1961.64	1167.18
	STDEV	797.097	0.11	7068.52	1353.12	23.619	452.806	431.433	708.117	919.914
	Median	1218.45	0	2052.66	1785.12	0	1032.2	882.187	1862.41	865.825
PTB	Mean	6907.2	2.208	2915.46	8428.47	41.231	5433.96	6607.24	5574.27	888.55
	STDEV	5150.76	1.293	1727.76	8699.89	26.292	1985.8	2737.27	3686.58	252.63
	Median	4839.88	1.862	2128.44	4966.69	35.763	5327.22	6146.47	4340.22	959.538

[truncated: 4 more sheets: Table S1.11, Table S1.12, Table S1.13, Table S1.14]
