# Supplementary material for: Evaluation of Host Protein Biomarkers by ELISA From Whole Lysed Peripheral Blood for Development of Diagnostic Tests for Active Tuberculosis
Source: Front Immunol. 2022 May 20;13:854327. doi: 10.3389/fimmu.2022.854327 (PMC9205408; doi:10.3389/fimmu.2022.854327)
Supplement: Supplementary Table 2 — Table S2.1 Random Forest modelling analysis for classification of Active TB and PTB from all combined control groups Table S2.2 Single biomarker ROC curve analyses across all pairwise group combinations Table S2.3 5- and 3-biomarker panel ROC curve analyses across control and active TB disease groups. Table S2.4 5- and 3-biomarker panel ROC curve analyses across control and active TB disease groups and performance according to WHO triage test performance characteristics, plus positive and negative predictive values S2.5 5- and 3-biomarker panel ROC curve analyses across control and active TB disease groups and performance according to WHO confirmatory test performance characteristics, plus positive and negative predictive values. [file Table_2.xlsx]

## Sheet: Table S2.1
(I) All controls vs EPTB vs PTB
randomForest(formula = TB ~ ., data = training, mtry = 3, ntree = 2001, importance = TRUE)	> rf$importance
Type of random forest: classification	Target	Control	EPTB	PTB	MeanDecreaseAccuracy	MeanDecreaseGini
Number of trees: 2001	GBP1	0.00395288	0.00263266	0.0729515	0.013507	6.48327
No. of variables tried at each split: 3	SAMD9L	0.106444	0.0684871	0.473344	0.149428	38.3981
	CALCOCO2	0.0132932	0.0158777	0.293684	0.0535515	16.4082
OOB estimate of error rate: 10.98%	IFITM3	0.0506298	0.0540605	0.246177	0.0791167	23.7306
Confusion matrix:	SNX10	0.0218622	0.041232	0.0120896	0.0245214	9.56641
Control EPTB PTB class.error	IFIT3	0.140532	0.225413	0.0398329	0.142756	37.9228
Control 143 13 1 0.08917197
EPTB 9 54 1 0.15625000
PTB 0 4 30 0.11764706
(II) All controls vs PTB
randomForest(formula = TB ~ ., data = training, mtry = 3, ntree = 2001, importance = TRUE)	> rf$importance
Type of random forest: classification	Target	Control	PTB	MeanDecreaseAccuracy	MeanDecreaseGini
Number of trees: 2001	GBP1	0.000498483	0.0784372	0.0161218	1.58053
No. of variables tried at each split: 3	SAMD9L	0.0519588	0.255497	0.0920311	22.4666
	CALCOCO2	0.0165929	0.102893	0.0340838	8.95991
OOB estimate of error rate: 3.11%	IFITM3	0.0878712	0.236503	0.117467	24.6484
Confusion matrix:	SNX10	0.00664232	0.00225242	0.00578641	1.28482
Control PTB class.error	IFIT3	0.0137298	0.0388573	0.0186231	3.02953
Control 151 3 0.01948052
PTB 3 36 0.07692308

## Sheet: Table S2.2
Biomarker	Comparison	ROC AUC Value	Standard Error	90% Confidence Interval	p value	Cutoff <	Sensitivity %	90% Confidence Interval	Specificity %	90% Confidence Interval	LR +	LR -	TPP GOALS	MET?
CALCOCO2	A-CNTRL vs LTB	0.36	0.04475	0.2864 To 0.4336	0.004589	305.6	95.41	90.60% to 98.18%	0	0.0% to 5.816%	0.9541		Triage optimal (95% Sensitivity/80% Specificity)	No
CALCOCO2	A-CNTRL vs LTB	0.36	0.04475	0.2864 To 0.4336	0.004589	375.1	90.83	84.94% to 94.94%	0	0.0% to 5.816%	0.9083		Triage minimum (90% Sensitivity/70% Specificity)	No
CALCOCO2	A-CNTRL vs LTB	0.36	0.04475	0.2864 To 0.4336	0.004589	4413	0	0.0% to 2.711%	98	90.86% to 99.90%	0	1.0204	Confirmatory minimum (65% Sensitivty/98% Specificity)	No
CALCOCO2	A-CNTRL vs A-EPTB	0.5869	0.05765	0.4921 To 0.6818	0.136	892.7	96	87.94% to 99.28%	14	6.760% to 24.69%	1.1163	0.2857	Triage optimal (95% Sensitivity/80% Specificity)	No
CALCOCO2	A-CNTRL vs A-EPTB	0.5869	0.05765	0.4921 To 0.6818	0.136	997	90	80.12% to 95.98%	16	8.219% to 27.02%	1.0714	0.625	Triage minimum (90% Sensitivity/70% Specificity)	No
CALCOCO2	A-CNTRL vs A-EPTB	0.5869	0.05765	0.4921 To 0.6818	0.136	3927	6	1.655% to 14.78%	98	90.86% to 99.90%	3	0.9592	Confirmatory minimum (65% Sensitivty/98% Specificity)	No
CALCOCO2	A-CNTRL vs Active TB	0.7362	0.03805	0.6736 To 0.7987	< 0.0001	892.7	95.42	91.16% to 97.99%	14	6.760% to 24.69%	1.1095	0.3271	Triage optimal (95% Sensitivity/80% Specificity)	No
CALCOCO2	A-CNTRL vs Active TB	0.7362	0.03805	0.6736 To 0.7987	< 0.0001	1041	90.84	85.58% to 94.63%	18	9.725% to 29.31%	1.1078	0.5089	Triage minimum (90% Sensitivity/70% Specificity)	No
CALCOCO2	A-CNTRL vs Active TB	0.7362	0.03805	0.6736 To 0.7987	< 0.0001	3927	28.24	21.82% to 35.43%	98	90.86% to 99.90%	14.12	0.7322	Confirmatory minimum (65% Sensitivty/98% Specificity)	No
CALCOCO2	A-CNTRL vs EPTB	0.6067	0.05072	0.5232 To 0.6901	0.04068	745.2	95.12	89.18% to 98.32%	4	0.7154% to 12.06%	0.9908	1.22	Triage optimal (95% Sensitivity/80% Specificity)	No
CALCOCO2	A-CNTRL vs EPTB	0.6067	0.05072	0.5232 To 0.6901	0.04068	977.9	90.24	83.08% to 95.05%	16	8.219% to 27.02%	1.0743	0.61	Triage minimum (90% Sensitivity/70% Specificity)	No
CALCOCO2	A-CNTRL vs EPTB	0.6067	0.05072	0.5232 To 0.6901	0.04068	3987	2.439	0.4351% to 7.479%	98	90.86% to 99.90%	1.2195	0.9955	Confirmatory minimum (65% Sensitivty/98% Specificity)	No
CALCOCO2	A-CNTRL vs J-EPTB	0.6369	0.06443	0.5309 To 0.7429	0.0374	694.6	96.88	86.02% to 99.84%	4	0.7154% to 12.06%	1.0092	0.78	Triage optimal (95% Sensitivity/80% Specificity)	No
CALCOCO2	A-CNTRL vs J-EPTB	0.6369	0.06443	0.5309 To 0.7429	0.0374	846.7	90.63	77.52% to 97.40%	12	5.357% to 22.32%	1.0299	0.7808	Triage minimum (90% Sensitivity/70% Specificity)	No
CALCOCO2	A-CNTRL vs J-EPTB	0.6369	0.06443	0.5309 To 0.7429	0.0374	4103	3.125	0.1602% to 13.98%	98	90.86% to 99.90%	1.5625	0.9885	Confirmatory minimum (65% Sensitivty/98% Specificity)	No
CALCOCO2	A-CNTRL vs PTB	0.9502	0.0203	0.9168 To 0.9836	< 0.0001	1768	95.92	87.70% to 99.27%	60	47.39% to 71.69%	2.398	0.068	Triage optimal (95% Sensitivity/80% Specificity)	No
CALCOCO2	A-CNTRL vs PTB	0.9502	0.0203	0.9168 To 0.9836	< 0.0001	2813	91.84	82.29% to 97.16%	90	80.12% to 95.98%	9.184	0.0907	Triage minimum (90% Sensitivity/70% Specificity)	Yes
CALCOCO2	A-CNTRL vs PTB	0.9502	0.0203	0.9168 To 0.9836	< 0.0001	3929	67.35	54.72% to 78.33%	98	90.86% to 99.90%	33.675	0.3332	Confirmatory minimum (65% Sensitivty/98% Specificity)	Yes
CALCOCO2	All controls vs A-EPTB	0.7227	0.0386	0.6592 To 0.7862	< 0.0001	892.7	96	87.94% to 99.28%	33.97	28.54% to 39.75%	1.4539	0.1178	Triage optimal (95% Sensitivity/80% Specificity)	No
CALCOCO2	All controls vs A-EPTB	0.7227	0.0386	0.6592 To 0.7862	< 0.0001	1033	90	80.12% to 95.98%	41.15	35.43% to 47.05%	1.5293	0.243	Triage minimum (90% Sensitivity/70% Specificity)	No
CALCOCO2	All controls vs A-EPTB	0.7227	0.0386	0.6592 To 0.7862	< 0.0001	3832	6	1.655% to 14.78%	98.56	96.33% to 99.61%	4.1667	0.9537	Confirmatory minimum (65% Sensitivty/98% Specificity)	No
CALCOCO2	All Controls vs Active TB	0.8264	0.0231	0.7883 To 0.8645	< 0.0001	892.7	95.42	91.16% to 97.99%	33.97	28.54% to 39.75%	1.4451	0.1348	Triage optimal (95% Sensitivity/80% Specificity)	No
CALCOCO2	All Controls vs Active TB	0.8264	0.0231	0.7883 To 0.8645	< 0.0001	1092	90.08	84.69% to 94.03%	44.02	38.22% to 49.94%	1.6091	0.2254	Triage minimum (90% Sensitivity/70% Specificity)	No
CALCOCO2	All Controls vs Active TB	0.8264	0.0231	0.7883 To 0.8645	< 0.0001	3521	35.11	28.18% to 42.56%	98.09	95.67% to 99.34%	18.3822	0.6615	Confirmatory minimum (65% Sensitivty/98% Specificity)	No
CALCOCO2	All controls vs EPTB	0.7381	0.0318	0.6858 To 0.7904	< 0.0001	775.6	95.12	89.18% to 98.32%	24.4	19.57% to 29.78%	1.2582	0.2	Triage optimal (95% Sensitivity/80% Specificity)	No
CALCOCO2	All controls vs EPTB	0.7381	0.0318	0.6858 To 0.7904	< 0.0001	994	90.24	83.08% to 95.05%	38.76	33.12% to 44.63%	1.4735	0.2518	Triage minimum (90% Sensitivity/70% Specificity)	No
CALCOCO2	All controls vs EPTB	0.7381	0.0318	0.6858 To 0.7904	< 0.0001	3528	10.98	5.847% to 18.37%	98.09	95.67% to 99.34%	5.7487	0.9075	Confirmatory minimum (65% Sensitivty/98% Specificity)	No
CALCOCO2	All controls vs J-EPTB	0.7617	0.0459	0.6861 To 0.8372	< 0.0001	702.9	96.88	86.02% to 99.84%	20.57	16.07% to 25.71%	1.2197	0.1517	Triage optimal (95% Sensitivity/80% Specificity)	No
CALCOCO2	All controls vs J-EPTB	0.7617	0.0459	0.6861 To 0.8372	< 0.0001	853.7	90.63	77.52% to 97.40%	31.1	25.82% to 36.79%	1.3154	0.3013	Triage minimum (90% Sensitivity/70% Specificity)	No
CALCOCO2	All controls vs J-EPTB	0.7617	0.0459	0.6861 To 0.8372	< 0.0001	3528	12.5	4.385% to 26.36%	98.09	95.67% to 99.34%	6.5445	0.892	Confirmatory minimum (65% Sensitivty/98% Specificity)	No
CALCOCO2	All controls vs LTB	0.506	0.03491	0.4486 To 0.5635	0.8591	308.6	95.41	90.60% to 98.18%	4.785	2.619% to 7.981%	1.002	0.9592	Triage optimal (95% Sensitivity/80% Specificity)	No
CALCOCO2	All controls vs LTB	0.506	0.03491	0.4486 To 0.5635	0.8591	375.1	90.83	84.94% to 94.94%	4.785	2.619% to 7.981%	0.9539	1.9164	Triage minimum (90% Sensitivity/70% Specificity)	No
CALCOCO2	All controls vs LTB	0.506	0.03491	0.4486 To 0.5635	0.8591	3547	0	0.0% to 2.711%	98.09	95.67% to 99.34%	0	1.0195	Confirmatory minimum (65% Sensitivty/98% Specificity)	No
CALCOCO2	All controls vs PTB	0.9724	0.0105	0.9550 To 0.9897	< 0.0001	1793	95.92	87.70% to 99.27%	77.51	72.24% to 82.19%	4.265	0.0526	Triage optimal (95% Sensitivity/80% Specificity)	No
CALCOCO2	All controls vs PTB	0.9724	0.0105	0.9550 To 0.9897	< 0.0001	2813	91.84	82.29% to 97.16%	94.74	91.44% to 97.02%	17.4601	0.0861	Triage minimum (90% Sensitivity/70% Specificity)	Yes
CALCOCO2	All controls vs PTB	0.9724	0.0105	0.9550 To 0.9897	< 0.0001	3521	75.51	63.36% to 85.22%	98.09	95.67% to 99.34%	39.534	0.2497	Confirmatory minimum (65% Sensitivty/98% Specificity)	Yes
CALCOCO2	LTB vs A-EPTB	0.7083	0.04248	0.6385 To 0.7782	< 0.0001	893.6	96	87.94% to 99.28%	31.19	23.89% to 39.28%	1.3951	0.1282	Triage optimal (95% Sensitivity/80% Specificity)	No
CALCOCO2	LTB vs A-EPTB	0.7083	0.04248	0.6385 To 0.7782	< 0.0001	1026	90	80.12% to 95.98%	42.2	34.20% to 50.53%	1.5571	0.237	Triage minimum (90% Sensitivity/70% Specificity)	No
CALCOCO2	LTB vs A-EPTB	0.7083	0.04248	0.6385 To 0.7782	< 0.0001	3257	12	5.357% to 22.32%	99.08	95.72% to 99.95%	13.0435	0.8882	Confirmatory minimum (65% Sensitivty/98% Specificity)	No
CALCOCO2	LTB vs Active TB	0.8174	0.0263	0.7742 To 0.8606	< 0.0001	879.1	95.42	91.16% to 97.99%	30.28	23.05% to 38.32%	1.3686	0.1513	Triage optimal (95% Sensitivity/80% Specificity)	No
CALCOCO2	LTB vs Active TB	0.8174	0.0263	0.7742 To 0.8606	< 0.0001	1092	90.08	84.69% to 94.03%	44.95	36.84% to 53.28%	1.6363	0.2207	Triage minimum (90% Sensitivity/70% Specificity)	No
CALCOCO2	LTB vs Active TB	0.8174	0.0263	0.7742 To 0.8606	< 0.0001	3257	38.93	31.79% to 46.46%	99.08	95.72% to 99.95%	42.3152	0.6164	Confirmatory minimum (65% Sensitivty/98% Specificity)	No
CALCOCO2	LTB vs EPTB	0.7227	0.0364	0.6629 To 0.7825	< 0.0001	710	95.12	89.18% to 98.32%	22.02	15.67% to 29.55%	1.2198	0.2216	Triage optimal (95% Sensitivity/80% Specificity)	No
CALCOCO2	LTB vs EPTB	0.7227	0.0364	0.6629 To 0.7825	< 0.0001	990.7	90.24	83.08% to 95.05%	40.37	32.45% to 48.68%	1.5133	0.2418	Triage minimum (90% Sensitivity/70% Specificity)	No
CALCOCO2	LTB vs EPTB	0.7227	0.0364	0.6629 To 0.7825	< 0.0001	3257	12.2	6.768% to 19.81%	99.08	95.72% to 99.95%	13.2609	0.8862	Confirmatory minimum (65% Sensitivty/98% Specificity)	No
CALCOCO2	LTB vs J-EPTB	0.7446	0.0484	0.6650 To 0.8242	< 0.0001	704.6	96.88	86.02% to 99.84%	22.02	15.67% to 29.55%	1.2424	0.1417	Triage optimal (95% Sensitivity/80% Specificity)	No
CALCOCO2	LTB vs J-EPTB	0.7446	0.0484	0.6650 To 0.8242	< 0.0001	865	90.63	77.52% to 97.40%	30.28	23.05% to 38.32%	1.2999	0.3094	Triage minimum (90% Sensitivity/70% Specificity)	No
CALCOCO2	LTB vs J-EPTB	0.7446	0.0484	0.6650 To 0.8242	< 0.0001	3272	12.5	4.385% to 26.36%	99.08	95.72% to 99.95%	13.587	0.8831	Confirmatory minimum (65% Sensitivty/98% Specificity)	No
CALCOCO2	LTB vs PTB	0.974	0.0118	0.9546 To 0.9934	< 0.0001	1785	95.92	87.70% to 99.27%	71.56	63.60% to 78.61%	3.3727	0.057	Triage optimal (95% Sensitivity/80% Specificity)	No
CALCOCO2	LTB vs PTB	0.974	0.0118	0.9546 To 0.9934	< 0.0001	2792	91.84	82.29% to 97.16%	94.5	89.42% to 97.58%	16.6982	0.0863	Triage minimum (90% Sensitivity/70% Specificity)	Yes
CALCOCO2	LTB vs PTB	0.974	0.0118	0.9546 To 0.9934	< 0.0001	2562	91.84	82.29% to 97.16%	90.83	84.94% to 94.94%	10.0153	0.0898	Confirmatory minimum (65% Sensitivty/98% Specificity)	Yes
CALCOCO2	P-CNTRL vs A-EPTB	0.7667	0.0381	0.7040 To 0.8294	< 0.0001	889.9	96	87.94% to 99.28%	44.95	36.84% to 53.28%	1.7439	0.089	Triage optimal (95% Sensitivity/80% Specificity)	No
CALCOCO2	P-CNTRL vs A-EPTB	0.7667	0.0381	0.7040 To 0.8294	< 0.0001	1033	90	80.12% to 95.98%	52.29	43.99% to 60.50%	1.8864	0.1912	Triage minimum (90% Sensitivity/70% Specificity)	No
CALCOCO2	P-CNTRL vs A-EPTB	0.7667	0.0381	0.7040 To 0.8294	< 0.0001	3530	10	4.024% to 19.88%	98.17	94.34% to 99.67%	5.4645	0.9168	Confirmatory minimum (65% Sensitivty/98% Specificity)	No
CALCOCO2	P-CNTRL vs LTB	0.5671	0.03887	0.5032 To 0.6311	0.08598	308.6	95.41	90.60% to 98.18%	9.174	5.062% to 15.06%	1.0505	0.5003	Triage optimal (95% Sensitivity/80% Specificity)	No
CALCOCO2	P-CNTRL vs LTB	0.5671	0.03887	0.5032 To 0.6311	0.08598	375.1	90.83	84.94% to 94.94%	9.174	5.062% to 15.06%	1	0.9996	Triage minimum (90% Sensitivity/70% Specificity)	No
CALCOCO2	P-CNTRL vs LTB	0.5671	0.03887	0.5032 To 0.6311	0.08598	3547	0	0.0% to 2.711%	98.17	94.34% to 99.67%	0	1.0186	Confirmatory minimum (65% Sensitivty/98% Specificity)	No
CALCOCO2	P-CNTRL vs Active TB	0.8531	0.02374	0.8140 To 0.8921	< 0.0001	889.9	95.42	91.16% to 97.99%	44.95	36.84% to 53.28%	1.7333	0.1019	Triage optimal (95% Sensitivity/80% Specificity)	No
CALCOCO2	P-CNTRL vs Active TB	0.8531	0.02374	0.8140 To 0.8921	< 0.0001	1095	90.08	84.69% to 94.03%	55.96	47.63% to 64.04%	2.0454	0.1773	Triage minimum (90% Sensitivity/70% Specificity)	No
CALCOCO2	P-CNTRL vs Active TB	0.8531	0.02374	0.8140 To 0.8921	< 0.0001	3521	35.11	28.18% to 42.56%	98.17	94.34% to 99.67%	19.1858	0.661	Confirmatory minimum (65% Sensitivty/98% Specificity)	No
CALCOCO2	P-CNTRL vs EPTB	0.7787	0.0331	0.7242 To 0.8331	< 0.0001	766.8	95.12	89.18% to 98.32%	35.78	28.14% to 44.02%	1.4812	0.1364	Triage optimal (95% Sensitivity/80% Specificity)	No
CALCOCO2	P-CNTRL vs EPTB	0.7787	0.0331	0.7242 To 0.8331	< 0.0001	994	90.24	83.08% to 95.05%	51.38	43.09% to 59.61%	1.856	0.19	Triage minimum (90% Sensitivity/70% Specificity)	No
CALCOCO2	P-CNTRL vs EPTB	0.7787	0.0331	0.7242 To 0.8331	< 0.0001	3528	10.98	5.847% to 18.37%	98.17	94.34% to 99.67%	6	0.9068	Confirmatory minimum (65% Sensitivty/98% Specificity)	No
CALCOCO2	P-CNTRL vs J-EPTB	0.797	0.043	0.7263 To 0.8677	< 0.0001	702.9	96.88	86.02% to 99.84%	32.11	24.74% to 40.23%	1.427	0.0972	Triage optimal (95% Sensitivity/80% Specificity)	No
CALCOCO2	P-CNTRL vs J-EPTB	0.797	0.043	0.7263 To 0.8677	< 0.0001	853.7	90.63	77.52% to 97.40%	41.28	33.32% to 49.61%	1.5434	0.227	Triage minimum (90% Sensitivity/70% Specificity)	No
CALCOCO2	P-CNTRL vs J-EPTB	0.797	0.043	0.7263 To 0.8677	< 0.0001	3528	12.5	4.385% to 26.36%	98.17	94.34% to 99.67%	6.8306	0.8913	Confirmatory minimum (65% Sensitivty/98% Specificity)	No
CALCOCO2	P-CNTRL vs PTB	0.976	0.0097	0.9601 To 0.9920	< 0.0001	1790	95.92	87.70% to 99.27%	82.57	75.48% to 88.27%	5.5032	0.0494	Triage optimal (95% Sensitivity/80% Specificity)	Yes
CALCOCO2	P-CNTRL vs PTB	0.976	0.0097	0.9601 To 0.9920	< 0.0001	2808	91.84	82.29% to 97.16%	94.5	89.42% to 97.58%	16.6982	0.0863	Triage minimum (90% Sensitivity/70% Specificity)	Yes
CALCOCO2	P-CNTRL vs PTB	0.976	0.0097	0.9601 To 0.9920	< 0.0001	3521	75.51	63.36% to 85.22%	98.17	94.34% to 99.67%	41.2623	0.2495	Confirmatory minimum (65% Sensitivty/98% Specificity)	Yes
CALCOCO2	UK Control vs LTB	0.5189	0.04545	0.4441 To 0.5937	0.7018	305.6	95.41	90.60% to 98.18%	0	0.0% to 5.816%	0.9541		Triage optimal (95% Sensitivity/80% Specificity)	No
CALCOCO2	UK Control vs LTB	0.5189	0.04545	0.4441 To 0.5937	0.7018	375.1	90.83	84.94% to 94.94%	0	0.0% to 5.816%	0.9083		Triage minimum (90% Sensitivity/70% Specificity)	No
CALCOCO2	UK Control vs LTB	0.5189	0.04545	0.4441 To 0.5937	0.7018	2067	21.1	14.87% to 28.55%	98	90.86% to 99.90%	10.55	0.8051	Confirmatory minimum (65% Sensitivty/98% Specificity)	No
CALCOCO2	UK control vs A-EPTB	0.7624	0.04771	0.6840 To 0.8409	< 0.0001	881.2	96	87.94% to 99.28%	30	19.49% to 42.37%	1.3714	0.1333	Triage optimal (95% Sensitivity/80% Specificity)	No
CALCOCO2	UK control vs A-EPTB	0.7624	0.04771	0.6840 To 0.8409	< 0.0001	1031	90	80.12% to 95.98%	40	28.31% to 52.61%	1.5	0.25	Triage minimum (90% Sensitivity/70% Specificity)	No
CALCOCO2	UK control vs A-EPTB	0.7624	0.04771	0.6840 To 0.8409	< 0.0001	2070	48	35.73% to 60.46%	98	90.86% to 99.90%	24	0.5306	Confirmatory minimum (65% Sensitivty/98% Specificity)	No
CALCOCO2	UK Control vs Active TB	0.8585	0.0266	0.8148 To 0.9021	< 0.0001	881.2	95.42	91.16% to 97.99%	30	19.49% to 42.37%	1.3631	0.1527	Triage optimal (95% Sensitivity/80% Specificity)	No
CALCOCO2	UK Control vs Active TB	0.8585	0.0266	0.8148 To 0.9021	< 0.0001	1089	90.08	84.69% to 94.03%	42	30.14% to 54.60%	1.5531	0.2362	Triage minimum (90% Sensitivity/70% Specificity)	No
CALCOCO2	UK Control vs Active TB	0.8585	0.0266	0.8148 To 0.9021	< 0.0001	2070	65.65	58.22% to 72.53%	98	90.86% to 99.90%	32.825	0.3505	Confirmatory minimum (65% Sensitivty/98% Specificity)	Yes
CALCOCO2	UK control vs EPTB	0.781	0.039	0.7169 To 0.8451	< 0.0001	775.6	95.12	89.18% to 98.32%	20	11.27% to 31.56%	1.189	0.244	Triage optimal (95% Sensitivity/80% Specificity)	No
CALCOCO2	UK control vs EPTB	0.781	0.039	0.7169 To 0.8451	< 0.0001	988.2	90.24	83.08% to 95.05%	34	22.95% to 46.53%	1.3673	0.2871	Triage minimum (90% Sensitivity/70% Specificity)	No
CALCOCO2	UK control vs EPTB	0.781	0.039	0.7169 To 0.8451	< 0.0001	2070	48.78	39.24% to 58.39%	98	90.86% to 99.90%	24.39	0.5227	Confirmatory minimum (65% Sensitivty/98% Specificity)	No
CALCOCO2	UK control vs J-EPTB	0.8094	0.0537	0.7210 To 0.8977	< 0.0001	670.9	96.88	86.02% to 99.84%	12	5.357% to 22.32%	1.1009	0.26	Triage optimal (95% Sensitivity/80% Specificity)	No
CALCOCO2	UK control vs J-EPTB	0.8094	0.0537	0.7210 To 0.8977	< 0.0001	783.5	90.63	77.52% to 97.40%	20	11.27% to 31.56%	1.1329	0.4685	Triage minimum (90% Sensitivity/70% Specificity)	No
CALCOCO2	UK control vs J-EPTB	0.8094	0.0537	0.7210 To 0.8977	< 0.0001	2096	50	34.41% to 65.59%	98	90.86% to 99.90%	25	0.5102	Confirmatory minimum (65% Sensitivty/98% Specificity)	No
CALCOCO2	UK control vs PTB	0.9865	0.0085	0.9726 To 1.000	< 0.0001	1793	95.92	87.70% to 99.27%	84	72.98% to 91.78%	5.995	0.0486	Triage optimal (95% Sensitivity/80% Specificity)	Yes
CALCOCO2	UK control vs PTB	0.9865	0.0085	0.9726 To 1.000	< 0.0001	2509	91.84	82.29% to 97.16%	100	94.18% to 100.0%		0.0816	Triage minimum (90% Sensitivity/70% Specificity)	Yes
CALCOCO2	UK control vs PTB	0.9865	0.0085	0.9726 To 1.000	< 0.0001	2096	93.88	84.93% to 98.31%	98	90.86% to 99.90%	46.94	0.0624	Confirmatory minimum (65% Sensitivty/98% Specificity)	Yes
CD274	A-CNTRL vs LTB	0	0	0.0 To 0.0	< 0.0001	0.0112	27.68	20.79% to 35.48%	0	0.0% to 5.816%	0.2768		Triage optimal (95% Sensitivity/80% Specificity)	No
CD274	A-CNTRL vs LTB	0	0	0.0 To 0.0	< 0.0001	0.0112	27.68	20.79% to 35.48%	0	0.0% to 5.816%	0.2768		Triage minimum (90% Sensitivity/70% Specificity)	No
CD274	A-CNTRL vs LTB	0	0	0.0 To 0.0	< 0.0001	6.465	0	0.0% to 2.639%	98	90.86% to 99.90%	0	1.0204	Confirmatory minimum (65% Sensitivty/98% Specificity)	No
CD274	A-CNTRL vs A-EPTB	0.3256	0.05493	0.2352 To 0.4160	0.00265	0.6606	50	37.62% to 62.38%	12	5.357% to 22.32%	0.5682	4.1667	Triage optimal (95% Sensitivity/80% Specificity)	No
CD274	A-CNTRL vs A-EPTB	0.3256	0.05493	0.2352 To 0.4160	0.00265	0.6606	50	37.62% to 62.38%	12	5.357% to 22.32%	0.5682	4.1667	Triage minimum (90% Sensitivity/70% Specificity)	No
CD274	A-CNTRL vs A-EPTB	0.3256	0.05493	0.2352 To 0.4160	0.00265	3.283	4	0.7154% to 12.06%	98	90.86% to 99.90%	2	0.9796	Confirmatory minimum (65% Sensitivty/98% Specificity)	No
CD274	A-CNTRL vs Active TB	0.5128	0.0448	0.4391 To 0.5866	0.7898	0.8315	80.15	73.55% to 85.70%	16	8.219% to 27.02%	0.9542	1.2406	Triage optimal (95% Sensitivity/80% Specificity)	No
CD274	A-CNTRL vs Active TB	0.5128	0.0448	0.4391 To 0.5866	0.7898	0.8315	80.15	73.55% to 85.70%	16	8.219% to 27.02%	0.9542	1.2406	Triage minimum (90% Sensitivity/70% Specificity)	No
CD274	A-CNTRL vs Active TB	0.5128	0.0448	0.4391 To 0.5866	0.7898	2.965	9.16	5.371% to 14.42%	98	90.86% to 99.90%	4.58	0.9269	Confirmatory minimum (65% Sensitivty/98% Specificity)	No
CD274	A-CNTRL vs EPTB	0.3215	0.0493	0.2404 To 0.4026	0.000595	0.6792	69.51	60.09% to 77.84%	14	6.760% to 24.69%	0.8083	2.1779	Triage optimal (95% Sensitivity/80% Specificity)	No
CD274	A-CNTRL vs EPTB	0.3215	0.0493	0.2404 To 0.4026	0.000595	0.6792	69.51	60.09% to 77.84%	14	6.760% to 24.69%	0.8083	2.1779	Triage minimum (90% Sensitivity/70% Specificity)	No
CD274	A-CNTRL vs EPTB	0.3215	0.0493	0.2404 To 0.4026	0.000595	3.283	2.439	0.4351% to 7.479%	98	90.86% to 99.90%	1.2195	0.9955	Confirmatory minimum (65% Sensitivty/98% Specificity)	No
CD274	A-CNTRL vs J-EPTB	0.315	0.06147	0.2139 To 0.4161	0.0049	0.8315	100	91.06% to 100.0%	16	8.219% to 27.02%	1.1905	0	Triage optimal (95% Sensitivity/80% Specificity)	No
CD274	A-CNTRL vs J-EPTB	0.315	0.06147	0.2139 To 0.4161	0.0049	0.8315	100	91.06% to 100.0%	16	8.219% to 27.02%	1.1905	0	Triage minimum (90% Sensitivity/70% Specificity)	No
CD274	A-CNTRL vs J-EPTB	0.315	0.06147	0.2139 To 0.4161	0.0049	6.465	0	0.0% to 8.937%	98	90.86% to 99.90%	0	1.0204	Confirmatory minimum (65% Sensitivty/98% Specificity)	No
CD274	A-CNTRL vs PTB	0.9467	0.0144	0.9230 To 0.9704	< 0.0001	0.8977	97.96	90.68% to 99.90%	16	8.219% to 27.02%	1.1662	0.1275	Triage optimal (95% Sensitivity/80% Specificity)	No
CD274	A-CNTRL vs PTB	0.9467	0.0144	0.9230 To 0.9704	< 0.0001	0.8977	97.96	90.68% to 99.90%	16	8.219% to 27.02%	1.1662	0.1275	Triage minimum (90% Sensitivity/70% Specificity)	No
CD274	A-CNTRL vs PTB	0.9467	0.0144	0.9230 To 0.9704	< 0.0001	2.863	22.45	13.13% to 34.41%	98	90.86% to 99.90%	11.225	0.7913	Confirmatory minimum (65% Sensitivty/98% Specificity)	No
CD274	All controls vs A-EPTB	0.7805	0.03033	0.7306 To 0.8304	< 0.0001	0.5497	100	94.18% to 100.0%	67.47	60.98% to 73.48%	3.0741	0	Triage optimal (95% Sensitivity/80% Specificity)	No
CD274	All controls vs A-EPTB	0.7805	0.03033	0.7306 To 0.8304	< 0.0001	0.5497	100	94.18% to 100.0%	67.47	60.98% to 73.48%	3.0741	0	Triage minimum (90% Sensitivity/70% Specificity)	No
CD274	All controls vs A-EPTB	0.7805	0.03033	0.7306 To 0.8304	< 0.0001	1.556	6	1.655% to 14.78%	98.19	95.40% to 99.51%	3.3149	0.9573	Confirmatory minimum (65% Sensitivty/98% Specificity)	No
CD274	All Controls vs Active TB	0.8422	0.02272	0.8049 To 0.8796	< 0.0001	0.5497	100	97.74% to 100.0%	67.47	60.98% to 73.48%	3.0741	0	Triage optimal (95% Sensitivity/80% Specificity)	No
CD274	All Controls vs Active TB	0.8422	0.02272	0.8049 To 0.8796	< 0.0001	0.5497	100	97.74% to 100.0%	67.47	60.98% to 73.48%	3.0741	0	Triage minimum (90% Sensitivity/70% Specificity)	No
CD274	All Controls vs Active TB	0.8422	0.02272	0.8049 To 0.8796	< 0.0001	1.335	28.24	21.82% to 35.43%	98.19	95.40% to 99.51%	15.6022	0.7308	Confirmatory minimum (65% Sensitivty/98% Specificity)	No
CD274	All controls vs EPTB	0.7798	0.02923	0.7317 To 0.8279	< 0.0001	0.5497	100	96.41% to 100.0%	67.47	60.98% to 73.48%	3.0741	0	Triage optimal (95% Sensitivity/80% Specificity)	No
CD274	All controls vs EPTB	0.7798	0.02923	0.7317 To 0.8279	< 0.0001	0.5497	100	96.41% to 100.0%	67.47	60.98% to 73.48%	3.0741	0	Triage minimum (90% Sensitivity/70% Specificity)	No
CD274	All controls vs EPTB	0.7798	0.02923	0.7317 To 0.8279	< 0.0001	1.556	3.659	1.004% to 9.185%	98.19	95.40% to 99.51%	2.0215	0.9812	Confirmatory minimum (65% Sensitivty/98% Specificity)	No
CD274	All controls vs J-EPTB	0.7788	0.03166	0.7267 To 0.8309	< 0.0001	0.8315	100	91.06% to 100.0%	72.89	66.63% to 78.52%	3.6887	0	Triage optimal (95% Sensitivity/80% Specificity)	No
CD274	All controls vs J-EPTB	0.7788	0.03166	0.7267 To 0.8309	< 0.0001	0.8315	100	91.06% to 100.0%	72.89	66.63% to 78.52%	3.6887	0	Triage minimum (90% Sensitivity/70% Specificity)	Yes
CD274	All controls vs J-EPTB	0.7788	0.03166	0.7267 To 0.8309	< 0.0001	1.871	0	0.0% to 8.937%	98.19	95.40% to 99.51%	0	1.0184	Confirmatory minimum (65% Sensitivty/98% Specificity)	No
CD274	All controls vs LTB	0.3371	0.02759	0.2917 To 0.3824	< 0.0001	0.002545	27.68	20.79% to 35.48%	48.19	41.58% to 54.86%	0.5343	1.5007	Triage optimal (95% Sensitivity/80% Specificity)	No
CD274	All controls vs LTB	0.3371	0.02759	0.2917 To 0.3824	< 0.0001	0.002545	27.68	20.79% to 35.48%	48.19	41.58% to 54.86%	0.5343	1.5007	Triage minimum (90% Sensitivity/70% Specificity)	No
CD274	All controls vs LTB	0.3371	0.02759	0.2917 To 0.3824	< 0.0001	1.871	0	0.0% to 2.639%	98.19	95.40% to 99.51%	0	1.0184	Confirmatory minimum (65% Sensitivty/98% Specificity)	No
CD274	All controls vs PTB	0.9467	0.0144	0.9230 To 0.9704	< 0.0001	0.9261	97.96	90.68% to 99.90%	73.49	67.27% to 79.08%	3.6952	0.0278	Triage optimal (95% Sensitivity/80% Specificity)	No
CD274	All controls vs PTB	0.9467	0.0144	0.9230 To 0.9704	< 0.0001	0.9261	97.96	90.68% to 99.90%	73.49	67.27% to 79.08%	3.6952	0.0278	Triage minimum (90% Sensitivity/70% Specificity)	Yes
CD274	All controls vs PTB	0.9467	0.0144	0.9230 To 0.9704	< 0.0001	1.335	69.39	56.84% to 80.09%	98.19	95.40% to 99.51%	38.337	0.3117	Confirmatory minimum (65% Sensitivty/98% Specificity)	Yes
CD274	LTB vs A-EPTB	1	0	1.000 To 1.000	< 0.0001	0.5756	100	94.18% to 100.0%	100	97.36% to 100.0%		0	Triage optimal (95% Sensitivity/80% Specificity)	Yes
CD274	LTB vs A-EPTB	1	0	1.000 To 1.000	< 0.0001	0.5756	100	94.18% to 100.0%	100	97.36% to 100.0%		0	Triage minimum (90% Sensitivity/70% Specificity)	Yes
CD274	LTB vs A-EPTB	1	0	1.000 To 1.000	< 0.0001	0.5756	100	94.18% to 100.0%	100	97.36% to 100.0%		0	Confirmatory minimum (65% Sensitivty/98% Specificity)	Yes
CD274	LTB vs Active TB	1	0	1.000 To 1.000	< 0.0001	0.5756	100	97.74% to 100.0%	100	97.36% to 100.0%		0	Triage optimal (95% Sensitivity/80% Specificity)	Yes
CD274	LTB vs Active TB	1	0	1.000 To 1.000	< 0.0001	0.5756	100	97.74% to 100.0%	100	97.36% to 100.0%		0	Triage minimum (90% Sensitivity/70% Specificity)	Yes
CD274	LTB vs Active TB	1	0	1.000 To 1.000	< 0.0001	0.5756	100	97.74% to 100.0%	100	97.36% to 100.0%		0	Confirmatory minimum (65% Sensitivty/98% Specificity)	Yes
CD274	LTB vs EPTB	1	0	1.000 To 1.000	< 0.0001	0.5756	100	96.41% to 100.0%	100	97.36% to 100.0%		0	Triage optimal (95% Sensitivity/80% Specificity)	Yes
CD274	LTB vs EPTB	1	0	1.000 To 1.000	< 0.0001	0.5756	100	96.41% to 100.0%	100	97.36% to 100.0%		0	Triage minimum (90% Sensitivity/70% Specificity)	Yes
CD274	LTB vs EPTB	1	0	1.000 To 1.000	< 0.0001	0.5756	100	96.41% to 100.0%	100	97.36% to 100.0%		0	Confirmatory minimum (65% Sensitivty/98% Specificity)	Yes
CD274	LTB vs J-EPTB	1	0	1.000 To 1.000	< 0.0001	0.6864	100	91.06% to 100.0%	100	97.36% to 100.0%		0	Triage optimal (95% Sensitivity/80% Specificity)	Yes
CD274	LTB vs J-EPTB	1	0	1.000 To 1.000	< 0.0001	0.6864	100	91.06% to 100.0%	100	97.36% to 100.0%		0	Triage minimum (90% Sensitivity/70% Specificity)	Yes
CD274	LTB vs J-EPTB	1	0	1.000 To 1.000	< 0.0001	0.4293	100	91.06% to 100.0%	98.21	94.49% to 99.68%	55.8659	0	Confirmatory minimum (65% Sensitivty/98% Specificity)	Yes
CD274	LTB vs PTB	1	0	1.000 To 1.000	< 0.0001	0.6864	100	94.07% to 100.0%	100	97.36% to 100.0%		0	Triage optimal (95% Sensitivity/80% Specificity)	Yes
CD274	LTB vs PTB	1	0	1.000 To 1.000	< 0.0001	0.6864	100	94.07% to 100.0%	100	97.36% to 100.0%		0	Triage minimum (90% Sensitivity/70% Specificity)	Yes
CD274	LTB vs PTB	1	0	1.000 To 1.000	< 0.0001	0.6864	100	94.07% to 100.0%	100	97.36% to 100.0%		0	Confirmatory minimum (65% Sensitivty/98% Specificity)	Yes
CD274	P-CNTRL vs A-EPTB	0.97853	0.01575	0.9526 To 1.004	< 0.0001	0.5497	100	94.18% to 100.0%	97.06	91.03% to 99.47%	34.0136	0	Triage optimal (95% Sensitivity/80% Specificity)	Yes
CD274	P-CNTRL vs A-EPTB	0.97853	0.01575	0.9526 To 1.004	< 0.0001	0.5497	100	94.18% to 100.0%	97.06	91.03% to 99.47%	34.0136	0	Triage minimum (90% Sensitivity/70% Specificity)	Yes
CD274	P-CNTRL vs A-EPTB	0.97853	0.01575	0.9526 To 1.004	< 0.0001	0.9781	48	35.73% to 60.46%	98.53	93.21% to 99.92%	32.6531	0.5278	Confirmatory minimum (65% Sensitivty/98% Specificity)	No
CD274	P-CNTRL vs LTB	0.4466	0.03744	0.3850 To 0.5082	0.22982	0.002545	27.68	20.79% to 35.48%	61.76	51.09% to 71.65%	0.7238	1.171	Triage optimal (95% Sensitivity/80% Specificity)	No
CD274	P-CNTRL vs LTB	0.4466	0.03744	0.3850 To 0.5082	0.22982	0.002545	27.68	20.79% to 35.48%	61.76	51.09% to 71.65%	0.7238	1.171	Triage minimum (90% Sensitivity/70% Specificity)	No
CD274	P-CNTRL vs LTB	0.4466	0.03744	0.3850 To 0.5082	0.22982	1.114	0	0.0% to 2.639%	98.53	93.21% to 99.92%	0	1.0149	Confirmatory minimum (65% Sensitivty/98% Specificity)	No
CD274	P-CNTRL vs Active TB	0.98417	0.01177	0.9648 To 1.004	< 0.0001	0.5497	100	97.74% to 100.0%	97.06	91.03% to 99.47%	34.0136	0	Triage optimal (95% Sensitivity/80% Specificity)	Yes
CD274	P-CNTRL vs Active TB	0.98417	0.01177	0.9648 To 1.004	< 0.0001	0.5497	100	97.74% to 100.0%	97.06	91.03% to 99.47%	34.0136	0	Triage minimum (90% Sensitivity/70% Specificity)	Yes
CD274	P-CNTRL vs Active TB	0.98417	0.01177	0.9648 To 1.004	< 0.0001	0.9455	61.07	53.54% to 68.21%	98.53	93.21% to 99.92%	41.5442	0.3951	Confirmatory minimum (65% Sensitivty/98% Specificity)	No
CD274	P-CNTRL vs EPTB	0.97758	0.01631	0.9507 To 1.004	< 0.0001	0.5497	100	96.41% to 100.0%	97.06	91.03% to 99.47%	34.0136	0	Triage optimal (95% Sensitivity/80% Specificity)	Yes
CD274	P-CNTRL vs EPTB	0.97758	0.01631	0.9507 To 1.004	< 0.0001	0.5497	100	96.41% to 100.0%	97.06	91.03% to 99.47%	34.0136	0	Triage minimum (90% Sensitivity/70% Specificity)	Yes
CD274	P-CNTRL vs EPTB	0.97758	0.01631	0.9507 To 1.004	< 0.0001	1.058	42.68	33.41% to 52.37%	98.53	93.21% to 99.92%	29.034	0.5818	Confirmatory minimum (65% Sensitivty/98% Specificity)	No
CD274	P-CNTRL vs J-EPTB	0.9761	0.01727	0.9477 To 1.005	< 0.0001	0.6605	100	91.06% to 100.0%	97.06	91.03% to 99.47%	34.0136	0	Triage optimal (95% Sensitivity/80% Specificity)	Yes
CD274	P-CNTRL vs J-EPTB	0.9761	0.01727	0.9477 To 1.005	< 0.0001	0.6605	100	91.06% to 100.0%	97.06	91.03% to 99.47%	34.0136	0	Triage minimum (90% Sensitivity/70% Specificity)	Yes
CD274	P-CNTRL vs J-EPTB	0.9761	0.01727	0.9477 To 1.005	< 0.0001	1.028	37.5	23.26% to 53.56%	98.53	93.21% to 99.92%	25.5102	0.6343	Confirmatory minimum (65% Sensitivty/98% Specificity)	No
CD274	P-CNTRL vs PTB	0.9952	0.00464	0.9876 To 1.003	< 0.0001	0.9261	97.96	90.68% to 99.90%	98.53	93.21% to 99.92%	66.6395	0.0207	Triage optimal (95% Sensitivity/80% Specificity)	Yes
CD274	P-CNTRL vs PTB	0.9952	0.00464	0.9876 To 1.003	< 0.0001	0.9261	97.96	90.68% to 99.90%	98.53	93.21% to 99.92%	66.6395	0.0207	Triage minimum (90% Sensitivity/70% Specificity)	Yes
CD274	P-CNTRL vs PTB	0.9952	0.00464	0.9876 To 1.003	< 0.0001	0.9261	97.96	90.68% to 99.90%	98.53	93.21% to 99.92%	66.6395	0.0207	Confirmatory minimum (65% Sensitivty/98% Specificity)	Yes
CD274	UK Control vs LTB	0.533	0.03716	0.4719 To 0.5941	0.5087	0.0112	27.68	20.79% to 35.48%	79.17	67.23% to 88.24%	1.3289	0.9135	Triage optimal (95% Sensitivity/80% Specificity)	No
CD274	UK Control vs LTB	0.533	0.03716	0.4719 To 0.5941	0.5087	0.0112	27.68	20.79% to 35.48%	79.17	67.23% to 88.24%	1.3289	0.9135	Triage minimum (90% Sensitivity/70% Specificity)	Yes
CD274	UK Control vs LTB	0.533	0.03716	0.4719 To 0.5941	0.5087	0.8629	0	0.0% to 2.639%	97.92	90.49% to 99.89%	0	1.0212	Confirmatory minimum (65% Sensitivty/98% Specificity)	No
CD274	UK control vs A-EPTB	0.9783	0.01545	0.9529 To 1.004	< 0.0001	0.4516	100	94.18% to 100.0%	95.83	87.46% to 99.25%	23.9808	0	Triage optimal (95% Sensitivity/80% Specificity)	Yes
CD274	UK control vs A-EPTB	0.9783	0.01545	0.9529 To 1.004	< 0.0001	0.4516	100	94.18% to 100.0%	95.83	87.46% to 99.25%	23.9808	0	Triage minimum (90% Sensitivity/70% Specificity)	Yes
CD274	UK control vs A-EPTB	0.9783	0.01545	0.9529 To 1.004	< 0.0001	1.021	48	35.73% to 60.46%	100	93.95% to 100.0%		0.52	Confirmatory minimum (65% Sensitivty/98% Specificity)	No
CD274	UK Control vs Active TB	0.9876	0.009282	0.9723 To 1.003	< 0.0001	0.4516	100	97.74% to 100.0%	95.83	87.46% to 99.25%	23.9808	0	Triage optimal (95% Sensitivity/80% Specificity)	Yes
CD274	UK Control vs Active TB	0.9876	0.009282	0.9723 To 1.003	< 0.0001	0.4516	100	97.74% to 100.0%	95.83	87.46% to 99.25%	23.9808	0	Triage minimum (90% Sensitivity/70% Specificity)	Yes
CD274	UK Control vs Active TB	0.9876	0.009282	0.9723 To 1.003	< 0.0001	1.021	60.31	52.77% to 67.49%	100	93.95% to 100.0%		0.3969	Confirmatory minimum (65% Sensitivty/98% Specificity)	No
CD274	UK control vs EPTB	0.9817	0.01345	0.9596 To 1.004	< 0.0001	0.4516	100	96.41% to 100.0%	95.83	87.46% to 99.25%	23.9808	0	Triage optimal (95% Sensitivity/80% Specificity)	Yes
CD274	UK control vs EPTB	0.9817	0.01345	0.9596 To 1.004	< 0.0001	0.4516	100	96.41% to 100.0%	95.83	87.46% to 99.25%	23.9808	0	Triage minimum (90% Sensitivity/70% Specificity)	Yes
CD274	UK control vs EPTB	0.9817	0.01345	0.9596 To 1.004	< 0.0001	1.021	43.9	34.56% to 53.58%	100	93.95% to 100.0%		0.561	Confirmatory minimum (65% Sensitivty/98% Specificity)	No
CD274	UK control vs J-EPTB	0.987	0.01315	0.9654 To 1.009	< 0.0001	0.7912	100	91.06% to 100.0%	97.92	90.49% to 99.89%	48.0769	0	Triage optimal (95% Sensitivity/80% Specificity)	Yes
CD274	UK control vs J-EPTB	0.987	0.01315	0.9654 To 1.009	< 0.0001	0.7912	100	91.06% to 100.0%	97.92	90.49% to 99.89%	48.0769	0	Triage minimum (90% Sensitivity/70% Specificity)	Yes
CD274	UK control vs J-EPTB	0.987	0.01315	0.9654 To 1.009	< 0.0001	1.071	37.5	23.26% to 53.56%	100	93.95% to 100.0%		0.625	Confirmatory minimum (65% Sensitivty/98% Specificity)	No
CD274	UK control vs PTB	0.9974	0.002735	0.9930 To 1.002	< 0.0001	0.8977	97.96	90.68% to 99.90%	97.92	90.49% to 99.89%	47.0962	0.0208	Triage optimal (95% Sensitivity/80% Specificity)	Yes
CD274	UK control vs PTB	0.9974	0.002735	0.9930 To 1.002	< 0.0001	0.8977	97.96	90.68% to 99.90%	97.92	90.49% to 99.89%	47.0962	0.0208	Triage minimum (90% Sensitivity/70% Specificity)	Yes
CD274	UK control vs PTB	0.9974	0.002735	0.9930 To 1.002	< 0.0001	1.09	87.76	77.26% to 94.53%	100	93.95% to 100.0%		0.1224	Confirmatory minimum (65% Sensitivty/98% Specificity)	Yes
CD52	A-CNTRL vs LTB	0.3433	0.05909	0.2461 To 0.4405	0.009911	497.6	95.37	90.51% to 98.16%	0	0.0% to 5.816%	0.9537		Triage optimal (95% Sensitivity/80% Specificity)	No
CD52	A-CNTRL vs LTB	0.3433	0.05909	0.2461 To 0.4405	0.009911	648.5	90.74	84.80% to 94.89%	0	0.0% to 5.816%	0.9074		Triage minimum (90% Sensitivity/70% Specificity)	No
CD52	A-CNTRL vs LTB	0.3433	0.05909	0.2461 To 0.4405	0.009911	17154	9.259	5.110% to 15.20%	98	90.86% to 99.90%	4.6295	0.9259	Confirmatory minimum (65% Sensitivty/98% Specificity)	No
CD52	A-CNTRL vs A-EPTB	0.337	0.05654	0.2440 To 0.4300	0.004966	723.5	92	82.62% to 97.22%	2	0.1025% to 9.140%	0.9388	4	Triage optimal (95% Sensitivity/80% Specificity)	No
CD52	A-CNTRL vs A-EPTB	0.337	0.05654	0.2440 To 0.4300	0.004966	737.7	90	80.12% to 95.98%	4	0.7154% to 12.06%	0.9375	2.5	Triage minimum (90% Sensitivity/70% Specificity)	No
CD52	A-CNTRL vs A-EPTB	0.337	0.05654	0.2440 To 0.4300	0.004966	17154	0	0.0% to 5.816%	98	90.86% to 99.90%	0	1.0204	Confirmatory minimum (65% Sensitivty/98% Specificity)	No
CD52	A-CNTRL vs Active TB	0.3321	0.04983	0.2501 To 0.4140	0.0004904	875.1	95.38	91.09% to 97.97%	10	4.024% to 19.88%	1.0598	0.462	Triage optimal (95% Sensitivity/80% Specificity)	No
CD52	A-CNTRL vs Active TB	0.3321	0.04983	0.2501 To 0.4140	0.0004904	1119	90	84.57% to 93.98%	14	6.760% to 24.69%	1.0465	0.7143	Triage minimum (90% Sensitivity/70% Specificity)	No
CD52	A-CNTRL vs Active TB	0.3321	0.04983	0.2501 To 0.4140	0.0004904	17154	0	0.0% to 2.278%	98	90.86% to 99.90%	0	1.0204	Confirmatory minimum (65% Sensitivty/98% Specificity)	No
CD52	A-CNTRL vs EPTB	0.3389	0.05194	0.2534 To 0.4243	0.001992	723.5	95.06	89.06% to 98.30%	2	0.1025% to 9.140%	0.97	2.47	Triage optimal (95% Sensitivity/80% Specificity)	No
CD52	A-CNTRL vs EPTB	0.3389	0.05194	0.2534 To 0.4243	0.001992	964.8	90.12	82.88% to 94.99%	12	5.357% to 22.32%	1.0241	0.8233	Triage minimum (90% Sensitivity/70% Specificity)	No
CD52	A-CNTRL vs EPTB	0.3389	0.05194	0.2534 To 0.4243	0.001992	17154	0	0.0% to 3.631%	98	90.86% to 99.90%	0	1.0204	Confirmatory minimum (65% Sensitivty/98% Specificity)	No
CD52	A-CNTRL vs J-EPTB	0.3419	0.06173	0.2404 To 0.4435	0.0173	1542	96.77	85.59% to 99.83%	18	9.725% to 29.31%	1.1801	0.1794	Triage optimal (95% Sensitivity/80% Specificity)	No
CD52	A-CNTRL vs J-EPTB	0.3419	0.06173	0.2404 To 0.4435	0.0173	1649	90.32	76.85% to 97.31%	18	9.725% to 29.31%	1.1015	0.5378	Triage minimum (90% Sensitivity/70% Specificity)	No
CD52	A-CNTRL vs J-EPTB	0.3419	0.06173	0.2404 To 0.4435	0.0173	17154	0	0.0% to 9.211%	98	90.86% to 99.90%	0	1.0204	Confirmatory minimum (65% Sensitivty/98% Specificity)	No
CD52	A-CNTRL vs PTB	0.3208	0.0567	0.2275 To 0.4141	0.0021	1135	95.92	87.70% to 99.27%	14.17	9.232% to 20.49%	1.1176	0.2879	Triage optimal (95% Sensitivity/80% Specificity)	No
CD52	A-CNTRL vs PTB	0.3208	0.0567	0.2275 To 0.4141	0.0021	1255	91.84	82.29% to 97.16%	15.83	10.62% to 22.36%	1.0911	0.5155	Triage minimum (90% Sensitivity/70% Specificity)	No
CD52	A-CNTRL vs PTB	0.3208	0.0567	0.2275 To 0.4141	0.0021	25876	0	0.0% to 5.931%	98.33	94.85% to 99.70%	0	1.017	Confirmatory minimum (65% Sensitivty/98% Specificity)	No
CD52	All controls vs A-EPTB	0.4481	0.04961	0.3665 To 0.5297	0.2566	651.7	100	94.18% to 100.0%	3.518	1.662% to 6.505%	1.0365	0	Triage optimal (95% Sensitivity/80% Specificity)	No
CD52	All controls vs A-EPTB	0.4481	0.04961	0.3665 To 0.5297	0.2566	737.7	90	80.12% to 95.98%	5.025	2.751% to 8.375%	0.9476	1.99	Triage minimum (90% Sensitivity/70% Specificity)	No
CD52	All controls vs A-EPTB	0.4481	0.04961	0.3665 To 0.5297	0.2566	45301	0	0.0% to 5.816%	98.49	96.15% to 99.59%	0	1.0153	Confirmatory minimum (65% Sensitivty/98% Specificity)	No
CD52	All Controls vs Active TB	0.4877	0.03247	0.4343 To 0.5411	0.7066	913.6	95.38	91.09% to 97.97%	7.538	4.704% to 11.37%	1.0316	0.6129	Triage optimal (95% Sensitivity/80% Specificity)	No
CD52	All Controls vs Active TB	0.4877	0.03247	0.4343 To 0.5411	0.7066	1121	90	84.57% to 93.98%	11.06	7.604% to 15.41%	1.0119	0.9042	Triage minimum (90% Sensitivity/70% Specificity)	No
CD52	All Controls vs Active TB	0.4877	0.03247	0.4343 To 0.5411	0.7066	45301	0	0.0% to 2.278%	98.49	96.15% to 99.59%	0	1.0153	Confirmatory minimum (65% Sensitivty/98% Specificity)	No
CD52	All controls vs EPTB	0.4966	0.0384	0.4335 To 0.5598	0.93	730.9	95.06	89.06% to 98.30%	4.523	2.379% to 7.759%	0.9956	1.0922	Triage optimal (95% Sensitivity/80% Specificity)	No
CD52	All controls vs EPTB	0.4966	0.0384	0.4335 To 0.5598	0.93	964.8	90.12	82.88% to 94.99%	8.04	5.108% to 11.96%	0.98	1.2289	Triage minimum (90% Sensitivity/70% Specificity)	No
CD52	All controls vs EPTB	0.4966	0.0384	0.4335 To 0.5598	0.93	45301	0	0.0% to 3.631%	98.49	96.15% to 99.59%	0	1.0153	Confirmatory minimum (65% Sensitivty/98% Specificity)	No
CD52	All controls vs J-EPTB	0.575	0.04501	0.5009 To 0.6490	0.1796	1566	96.77	85.59% to 99.83%	22.61	17.82% to 28.03%	1.2504	0.1429	Triage optimal (95% Sensitivity/80% Specificity)	No
CD52	All controls vs J-EPTB	0.575	0.04501	0.5009 To 0.6490	0.1796	1687	90.32	76.85% to 97.31%	26.63	21.52% to 32.28%	1.231	0.3635	Triage minimum (90% Sensitivity/70% Specificity)	No
CD52	All controls vs J-EPTB	0.575	0.04501	0.5009 To 0.6490	0.1796	45301	0	0.0% to 9.211%	98.49	96.15% to 99.59%	0	1.0153	Confirmatory minimum (65% Sensitivty/98% Specificity)	No
CD52	All controls vs LTB	0.4088	0.03419	0.3525 To 0.4650	0.0083	497.6	95.37	90.51% to 98.16%	1.508	0.4121% to 3.850%	0.9683	3.0703	Triage optimal (95% Sensitivity/80% Specificity)	No
CD52	All controls vs LTB	0.4088	0.03419	0.3525 To 0.4650	0.0083	648.5	90.74	84.80% to 94.89%	3.518	1.662% to 6.505%	0.9405	2.6322	Triage minimum (90% Sensitivity/70% Specificity)	No
CD52	All controls vs LTB	0.4088	0.03419	0.3525 To 0.4650	0.0083	33918	0.9259	0.04748% to 4.317%	98.49	96.15% to 99.59%	0.6132	1.0059	Confirmatory minimum (65% Sensitivty/98% Specificity)	No
CD52	All controls vs PTB	0.473	0.04372	0.4011 To 0.5449	0.558	1135	95.92	87.70% to 99.27%	11.06	7.604% to 15.41%	1.0785	0.3689	Triage optimal (95% Sensitivity/80% Specificity)	No
CD52	All controls vs PTB	0.473	0.04372	0.4011 To 0.5449	0.558	1260	91.84	82.29% to 97.16%	13.57	9.753% to 18.22%	1.0626	0.6013	Triage minimum (90% Sensitivity/70% Specificity)	No
CD52	All controls vs PTB	0.473	0.04372	0.4011 To 0.5449	0.558	45301	0	0.0% to 5.931%	98.49	96.15% to 99.59%	0	1.0153	Confirmatory minimum (65% Sensitivty/98% Specificity)	No
CD52	LTB vs A-EPTB	0.5252	0.05145	0.4405 To 0.6098	0.6111	708.5	100	94.18% to 100.0%	10.19	5.818% to 16.30%	1.1135	0	Triage optimal (95% Sensitivity/80% Specificity)	No
CD52	LTB vs A-EPTB	0.5252	0.05145	0.4405 To 0.6098	0.6111	736.2	90	80.12% to 95.98%	10.19	5.818% to 16.30%	1.0021	0.9814	Triage minimum (90% Sensitivity/70% Specificity)	No
CD52	LTB vs A-EPTB	0.5252	0.05145	0.4405 To 0.6098	0.6111	25545	0	0.0% to 5.816%	98.15	94.29% to 99.67%	0	1.0188	Confirmatory minimum (65% Sensitivty/98% Specificity)	No
CD52	LTB vs Active TB	0.5825	0.03757	0.5207 To 0.6443	0.02853	925.2	95.38	91.09% to 97.97%	12.04	7.269% to 18.45%	1.0844	0.3837	Triage optimal (95% Sensitivity/80% Specificity)	No
CD52	LTB vs Active TB	0.5825	0.03757	0.5207 To 0.6443	0.02853	1119	90	84.57% to 93.98%	17.59	11.84% to 24.74%	1.0921	0.5685	Triage minimum (90% Sensitivity/70% Specificity)	No
CD52	LTB vs Active TB	0.5825	0.03757	0.5207 To 0.6443	0.02853	25545	0	0.0% to 2.278%	98.15	94.29% to 99.67%	0	1.0188	Confirmatory minimum (65% Sensitivty/98% Specificity)	No
CD52	LTB vs EPTB	0.5881	0.04232	0.5185 To 0.6577	0.0383	723.5	95.06	89.06% to 98.30%	10.19	5.818% to 16.30%	1.0585	0.4848	Triage optimal (95% Sensitivity/80% Specificity)	No
CD52	LTB vs EPTB	0.5881	0.04232	0.5185 To 0.6577	0.0383	964.8	90.12	82.88% to 94.99%	13.89	8.760% to 20.58%	1.0466	0.7113	Triage minimum (90% Sensitivity/70% Specificity)	No
CD52	LTB vs EPTB	0.5881	0.04232	0.5185 To 0.6577	0.0383	25545	0	0.0% to 3.631%	98.15	94.29% to 99.67%	0	1.0188	Confirmatory minimum (65% Sensitivty/98% Specificity)	No
CD52	LTB vs J-EPTB	0.6897	0.04841	0.6100 To 0.7693	0.0013	1563	96.77	85.59% to 99.83%	30.56	23.28% to 38.65%	1.3936	0.1057	Triage optimal (95% Sensitivity/80% Specificity)	No
CD52	LTB vs J-EPTB	0.6897	0.04841	0.6100 To 0.7693	0.0013	1682	90.32	76.85% to 97.31%	37.04	29.28% to 45.34%	1.4346	0.2613	Triage minimum (90% Sensitivity/70% Specificity)	No
CD52	LTB vs J-EPTB	0.6897	0.04841	0.6100 To 0.7693	0.0013	25545	0	0.0% to 9.211%	98.15	94.29% to 99.67%	0	1.0188	Confirmatory minimum (65% Sensitivty/98% Specificity)	No
CD52	LTB vs PTB	0.5731	0.0479	0.4943 To 0.6519	0.1426	1135	95.92	87.70% to 99.27%	17.59	11.84% to 24.74%	1.1639	0.2319	Triage optimal (95% Sensitivity/80% Specificity)	No
CD52	LTB vs PTB	0.5731	0.0479	0.4943 To 0.6519	0.1426	1258	91.84	82.29% to 97.16%	22.22	15.82% to 29.80%	1.1808	0.3672	Triage minimum (90% Sensitivity/70% Specificity)	No
CD52	LTB vs PTB	0.5731	0.0479	0.4943 To 0.6519	0.1426	25545	0	0.0% to 5.931%	98.15	94.29% to 99.67%	0	1.0188	Confirmatory minimum (65% Sensitivty/98% Specificity)	No
CD52	P-CNTRL vs A-EPTB	0.4886	0.05582	0.3968 To 0.5804	0.8182	651.7	100	94.18% to 100.0%	3.738	1.287% to 8.350%	1.0388	0	Triage optimal (95% Sensitivity/80% Specificity)	No
CD52	P-CNTRL vs A-EPTB	0.4886	0.05582	0.3968 To 0.5804	0.8182	736.2	90	80.12% to 95.98%	3.738	1.287% to 8.350%	0.9349	2.6752	Triage minimum (90% Sensitivity/70% Specificity)	No
CD52	P-CNTRL vs A-EPTB	0.4886	0.05582	0.3968 To 0.5804	0.8182	45301	0	0.0% to 5.816%	97.2	92.91% to 99.23%	0	1.0288	Confirmatory minimum (65% Sensitivty/98% Specificity)	No
CD52	P-CNTRL vs LTB	0.4524	0.03952	0.3874 To 0.5175	0.2283	497.6	95.37	90.51% to 98.16%	1.869	0.3331% to 5.767%	0.9719	2.4773	Triage optimal (95% Sensitivity/80% Specificity)	No
CD52	P-CNTRL vs LTB	0.4524	0.03952	0.3874 To 0.5175	0.2283	648.5	90.74	84.80% to 94.89%	3.738	1.287% to 8.350%	0.9426	2.4773	Triage minimum (90% Sensitivity/70% Specificity)	No
CD52	P-CNTRL vs LTB	0.4524	0.03952	0.3874 To 0.5175	0.2283	33918	0.9259	0.04748% to 4.317%	97.2	92.91% to 99.23%	0.3307	1.0193	Confirmatory minimum (65% Sensitivty/98% Specificity)	No
CD52	P-CNTRL vs Active TB	0.5511	0.03766	0.4892 To 0.6131	0.1758	913.6	95.38	91.09% to 97.97%	4.673	1.859% to 9.574%	1.0006	0.9887	Triage optimal (95% Sensitivity/80% Specificity)	No
CD52	P-CNTRL vs Active TB	0.5511	0.03766	0.4892 To 0.6131	0.1758	1121	90	84.57% to 93.98%	7.477	3.774% to 13.09%	0.9727	1.3374	Triage minimum (90% Sensitivity/70% Specificity)	No
CD52	P-CNTRL vs Active TB	0.5511	0.03766	0.4892 To 0.6131	0.1758	45301	0	0.0% to 2.278%	97.2	92.91% to 99.23%	0	1.0288	Confirmatory minimum (65% Sensitivty/98% Specificity)	No
CD52	P-CNTRL vs EPTB	0.5611	0.04428	0.4883 To 0.6339	0.1518	723.5	95.06	89.06% to 98.30%	3.738	1.287% to 8.350%	0.9875	1.3216	Triage optimal (95% Sensitivity/80% Specificity)	No
CD52	P-CNTRL vs EPTB	0.5611	0.04428	0.4883 To 0.6339	0.1518	964.8	90.12	82.88% to 94.99%	4.673	1.859% to 9.574%	0.9454	2.1143	Triage minimum (90% Sensitivity/70% Specificity)	No
CD52	P-CNTRL vs EPTB	0.5611	0.04428	0.4883 To 0.6339	0.1518	45301	0	0.0% to 3.631%	97.2	92.91% to 99.23%	0	1.0288	Confirmatory minimum (65% Sensitivty/98% Specificity)	No
CD52	P-CNTRL vs J-EPTB	0.678	0.05346	0.5901 To 0.7660	0.0026	1566	96.77	85.59% to 99.83%	21.5	15.16% to 29.06%	1.2327	0.1502	Triage optimal (95% Sensitivity/80% Specificity)	No
CD52	P-CNTRL vs J-EPTB	0.678	0.05346	0.5901 To 0.7660	0.0026	1687	90.32	76.85% to 97.31%	28.04	20.96% to 36.05%	1.2551	0.3452	Triage minimum (90% Sensitivity/70% Specificity)	No
CD52	P-CNTRL vs J-EPTB	0.678	0.05346	0.5901 To 0.7660	0.0026	45301	0	0.0% to 9.211%	97.2	92.91% to 99.23%	0	1.0288	Confirmatory minimum (65% Sensitivty/98% Specificity)	No
CD52	P-CNTRL vs PTB	0.5346	0.05206	0.4490 To 0.6203	0.4883	1135	95.92	87.70% to 99.27%	7.143	3.604% to 12.52%	1.033	0.5712	Triage optimal (95% Sensitivity/80% Specificity)	No
CD52	P-CNTRL vs PTB	0.5346	0.05206	0.4490 To 0.6203	0.4883	1260	91.84	82.29% to 97.16%	10.71	6.300% to 16.78%	1.0286	0.7619	Triage minimum (90% Sensitivity/70% Specificity)	No
CD52	P-CNTRL vs PTB	0.5346	0.05206	0.4490 To 0.6203	0.4883	45301	0	0.0% to 5.931%	97.32	93.22% to 99.27%	0	1.0275	Confirmatory minimum (65% Sensitivty/98% Specificity)	No
CD52	UK Control vs LTB	0.4088	0.03419	0.3525 To 0.4650	0.0083	497.6	95.37	90.51% to 98.16%	1.508	0.4121% to 3.850%	0.9683	3.0703	Triage optimal (95% Sensitivity/80% Specificity)	No
CD52	UK Control vs LTB	0.4088	0.03419	0.3525 To 0.4650	0.0083	648.5	90.74	84.80% to 94.89%	3.518	1.662% to 6.505%	0.9405	2.6322	Triage minimum (90% Sensitivity/70% Specificity)	No
CD52	UK Control vs LTB	0.4088	0.03419	0.3525 To 0.4650	0.0083	33918	0.9259	0.04748% to 4.317%	98.49	96.15% to 99.59%	0.6132	1.0059	Confirmatory minimum (65% Sensitivty/98% Specificity)	No
CD52	UK control vs A-EPTB	0.4771	0.06107	0.3767 To 0.5776	0.7067	651.7	100	94.18% to 100.0%	3.518	1.662% to 6.505%	1.0365	0	Triage optimal (95% Sensitivity/80% Specificity)	No
CD52	UK control vs A-EPTB	0.4771	0.06107	0.3767 To 0.5776	0.7067	737.7	90	80.12% to 95.98%	5.025	2.751% to 8.375%	0.9476	1.99	Triage minimum (90% Sensitivity/70% Specificity)	No
CD52	UK control vs A-EPTB	0.4771	0.06107	0.3767 To 0.5776	0.7067	45301	0	0.0% to 5.816%	98.49	96.15% to 99.59%	0	1.0153	Confirmatory minimum (65% Sensitivty/98% Specificity)	No
CD52	UK Control vs Active TB	0.5115	0.05515	0.4208 To 0.6023	0.8223	913.6	95.38	91.09% to 97.97%	7.538	4.704% to 11.37%	1.0316	0.6129	Triage optimal (95% Sensitivity/80% Specificity)	No
CD52	UK Control vs Active TB	0.5115	0.05515	0.4208 To 0.6023	0.8223	1121	90	84.57% to 93.98%	11.06	7.604% to 15.41%	1.0119	0.9042	Triage minimum (90% Sensitivity/70% Specificity)	No
CD52	UK Control vs Active TB	0.5115	0.05515	0.4208 To 0.6023	0.8223	45301	0	0.0% to 2.278%	98.49	96.15% to 99.59%	0	1.0153	Confirmatory minimum (65% Sensitivty/98% Specificity)	No
CD52	UK control vs EPTB	0.5203	0.05676	0.4269 To 0.6136	0.7129	730.9	95.06	89.06% to 98.30%	4.523	2.379% to 7.759%	0.9956	1.0922	Triage optimal (95% Sensitivity/80% Specificity)	No
CD52	UK control vs EPTB	0.5203	0.05676	0.4269 To 0.6136	0.7129	964.8	90.12	82.88% to 94.99%	8.04	5.108% to 11.96%	0.98	1.2289	Triage minimum (90% Sensitivity/70% Specificity)	No
CD52	UK control vs EPTB	0.5203	0.05676	0.4269 To 0.6136	0.7129	45301	0	0.0% to 3.631%	98.49	96.15% to 99.59%	0	1.0153	Confirmatory minimum (65% Sensitivty/98% Specificity)	No
CD52	UK control vs J-EPTB	0.5899	0.06727	0.4792 To 0.7005	0.1916	1566	96.77	85.59% to 99.83%	22.61	17.82% to 28.03%	1.2504	0.1429	Triage optimal (95% Sensitivity/80% Specificity)	No
CD52	UK control vs J-EPTB	0.5899	0.06727	0.4792 To 0.7005	0.1916	1687	90.32	76.85% to 97.31%	26.63	21.52% to 32.28%	1.231	0.3635	Triage minimum (90% Sensitivity/70% Specificity)	No
CD52	UK control vs J-EPTB	0.5899	0.06727	0.4792 To 0.7005	0.1916	45301	0	0.0% to 9.211%	98.49	96.15% to 99.59%	0	1.0153	Confirmatory minimum (65% Sensitivty/98% Specificity)	No
CD52	UK control vs PTB	0.5805	0.04718	0.5029 To 0.6581	0.1103	1135	95.92	87.70% to 99.27%	11.06	7.604% to 15.41%	1.0785	0.3689	Triage optimal (95% Sensitivity/80% Specificity)	No
CD52	UK control vs PTB	0.5805	0.04718	0.5029 To 0.6581	0.1103	1260	91.84	82.29% to 97.16%	13.57	9.753% to 18.22%	1.0626	0.6013	Triage minimum (90% Sensitivity/70% Specificity)	No
CD52	UK control vs PTB	0.5805	0.04718	0.5029 To 0.6581	0.1103	45301	0	0.0% to 5.931%	98.49	96.15% to 99.59%	0	1.0153	Confirmatory minimum (65% Sensitivty/98% Specificity)	No
GBP1	A-CNTRL vs LTB	0.2239	0.04164	0.1554 To 0.2924	< 0.0001	539.5	95.1	89.97% to 98.05%	0	0.0% to 5.816%	0.951		Triage optimal (95% Sensitivity/80% Specificity)	No
GBP1	A-CNTRL vs LTB	0.2239	0.04164	0.1554 To 0.2924	< 0.0001	769.3	90.2	83.94% to 94.58%	0	0.0% to 5.816%	0.902		Triage minimum (90% Sensitivity/70% Specificity)	No
GBP1	A-CNTRL vs LTB	0.2239	0.04164	0.1554 To 0.2924	< 0.0001	7315	1.961	0.3495% to 6.044%	98	90.86% to 99.90%	0.9805	1.0004	Confirmatory minimum (65% Sensitivty/98% Specificity)	No
GBP1	A-CNTRL vs A-EPTB	0.5796	0.05747	0.4851 To 0.6741	0.1701	1238	96	87.94% to 99.28%	8	2.779% to 17.38%	1.0435	0.5	Triage optimal (95% Sensitivity/80% Specificity)	No
GBP1	A-CNTRL vs A-EPTB	0.5796	0.05747	0.4851 To 0.6741	0.1701	1828	90	80.12% to 95.98%	22	12.86% to 33.78%	1.1538	0.4545	Triage minimum (90% Sensitivity/70% Specificity)	No
GBP1	A-CNTRL vs A-EPTB	0.5796	0.05747	0.4851 To 0.6741	0.1701	7158	14	6.760% to 24.69%	98	90.86% to 99.90%	7	0.8776	Confirmatory minimum (65% Sensitivty/98% Specificity)	No
GBP1	A-CNTRL vs Active TB	0.5858	0.04669	0.5090 To 0.6626	0.07474	1257	95.38	91.09% to 97.97%	8	2.779% to 17.38%	1.0367	0.5775	Triage optimal (95% Sensitivity/80% Specificity)	No
GBP1	A-CNTRL vs Active TB	0.5858	0.04669	0.5090 To 0.6626	0.07474	1497	90.77	85.47% to 94.59%	14	6.760% to 24.69%	1.0555	0.6593	Triage minimum (90% Sensitivity/70% Specificity)	No
GBP1	A-CNTRL vs Active TB	0.5858	0.04669	0.5090 To 0.6626	0.07474	7107	18.46	13.07% to 24.97%	98	90.86% to 99.90%	9.23	0.832	Confirmatory minimum (65% Sensitivty/98% Specificity)	No
GBP1	A-CNTRL vs EPTB	0.5002	0.05214	0.4145 To 0.5860	0.9962	1212	95.06	89.06% to 98.30%	6	1.655% to 14.78%	1.0113	0.8233	Triage optimal (95% Sensitivity/80% Specificity)	No
GBP1	A-CNTRL vs EPTB	0.5002	0.05214	0.4145 To 0.5860	0.9962	1375	90.12	82.88% to 94.99%	10	4.024% to 19.88%	1.0013	0.988	Triage minimum (90% Sensitivity/70% Specificity)	No
GBP1	A-CNTRL vs EPTB	0.5002	0.05214	0.4145 To 0.5860	0.9962	7107	12.35	6.853% to 20.04%	98	90.86% to 99.90%	6.175	0.8944	Confirmatory minimum (65% Sensitivty/98% Specificity)	No
GBP1	A-CNTRL vs J-EPTB	0.3723	0.06543	0.2646 To 0.4799	0.05437	1148	96.77	85.59% to 99.83%	2	0.1025% to 9.140%	0.9874	1.615	Triage optimal (95% Sensitivity/80% Specificity)	No
GBP1	A-CNTRL vs J-EPTB	0.3723	0.06543	0.2646 To 0.4799	0.05437	1252	90.32	76.85% to 97.31%	8	2.779% to 17.38%	0.9817	1.21	Triage minimum (90% Sensitivity/70% Specificity)	No
GBP1	A-CNTRL vs J-EPTB	0.3723	0.06543	0.2646 To 0.4799	0.05437	7107	9.677	2.690% to 23.15%	98	90.86% to 99.90%	4.8385	0.9217	Confirmatory minimum (65% Sensitivty/98% Specificity)	No
GBP1	A-CNTRL vs PTB	0.7273	0.05001	0.6451 To 0.8096	< 0.0001	2621	95.92	87.70% to 99.27%	40	28.31% to 52.61%	1.5987	0.102	Triage optimal (95% Sensitivity/80% Specificity)	No
GBP1	A-CNTRL vs PTB	0.7273	0.05001	0.6451 To 0.8096	< 0.0001	2728	91.84	82.29% to 97.16%	40	28.31% to 52.61%	1.5307	0.204	Triage minimum (90% Sensitivity/70% Specificity)	No
GBP1	A-CNTRL vs PTB	0.7273	0.05001	0.6451 To 0.8096	< 0.0001	7315	28.57	18.17% to 41.01%	98	90.86% to 99.90%	14.285	0.7289	Confirmatory minimum (65% Sensitivty/98% Specificity)	No
GBP1	All controls vs A-EPTB	0.7697	0.03733	0.7083 To 0.8311	< 0.0001	1241	96	87.94% to 99.28%	18	13.66% to 23.07%	1.1707	0.2222	Triage optimal (95% Sensitivity/80% Specificity)	No
GBP1	All controls vs A-EPTB	0.7697	0.03733	0.7083 To 0.8311	< 0.0001	1817	90	80.12% to 95.98%	43	37.10% to 49.06%	1.5789	0.2326	Triage minimum (90% Sensitivity/70% Specificity)	No
GBP1	All controls vs A-EPTB	0.7697	0.03733	0.7083 To 0.8311	< 0.0001	6958	16	8.219% to 27.02%	98.5	96.17% to 99.59%	10.6667	0.8528	Confirmatory minimum (65% Sensitivty/98% Specificity)	No
GBP1	All Controls vs Active TB	0.7676	0.02692	0.7233 To 0.8119	< 0.0001	1265	95.38	91.09% to 97.97%	18.5	14.11% to 23.61%	1.1703	0.2497	Triage optimal (95% Sensitivity/80% Specificity)	No
GBP1	All Controls vs Active TB	0.7676	0.02692	0.7233 To 0.8119	< 0.0001	1506	90	84.57% to 93.98%	29.5	24.20% to 35.26%	1.2766	0.339	Triage minimum (90% Sensitivity/70% Specificity)	No
GBP1	All Controls vs Active TB	0.7676	0.02692	0.7233 To 0.8119	< 0.0001	6853	20	14.41% to 26.65%	98	95.48% to 99.31%	10	0.8163	Confirmatory minimum (65% Sensitivty/98% Specificity)	No
GBP1	All controls vs EPTB	0.6915	0.03559	0.6329 To 0.7500	< 0.0001	1219	95.06	89.06% to 98.30%	16	11.89% to 20.89%	1.1317	0.3088	Triage optimal (95% Sensitivity/80% Specificity)	No
GBP1	All controls vs EPTB	0.6915	0.03559	0.6329 To 0.7500	< 0.0001	1400	90.12	82.88% to 94.99%	24	19.10% to 29.49%	1.1858	0.4117	Triage minimum (90% Sensitivity/70% Specificity)	No
GBP1	All controls vs EPTB	0.6915	0.03559	0.6329 To 0.7500	< 0.0001	6897	13.58	7.806% to 21.48%	98	95.48% to 99.31%	6.79	0.8818	Confirmatory minimum (65% Sensitivty/98% Specificity)	No
GBP1	All controls vs J-EPTB	0.5653	0.0574	0.4709 To 0.6598	0.2421	1181	96.77	85.59% to 99.83%	14	10.14% to 18.69%	1.1252	0.2307	Triage optimal (95% Sensitivity/80% Specificity)	No
GBP1	All controls vs J-EPTB	0.5653	0.0574	0.4709 To 0.6598	0.2421	1265	90.32	76.85% to 97.31%	18.5	14.11% to 23.61%	1.1082	0.5232	Triage minimum (90% Sensitivity/70% Specificity)	No
GBP1	All controls vs J-EPTB	0.5653	0.0574	0.4709 To 0.6598	0.2421	6897	9.677	2.690% to 23.15%	98	95.48% to 99.31%	4.8385	0.9217	Confirmatory minimum (65% Sensitivty/98% Specificity)	No
GBP1	All controls vs LTB	0.4002	0.0339	0.3444 To 0.4560	0.004557	539.5	95.1	89.97% to 98.05%	1	0.1780% to 3.114%	0.9606	4.9	Triage optimal (95% Sensitivity/80% Specificity)	No
GBP1	All controls vs LTB	0.4002	0.0339	0.3444 To 0.4560	0.004557	774	90.2	83.94% to 94.58%	5	2.737% to 8.334%	0.9495	1.96	Triage minimum (90% Sensitivity/70% Specificity)	No
GBP1	All controls vs LTB	0.4002	0.0339	0.3444 To 0.4560	0.004557	6897	1.961	0.3495% to 6.044%	98	95.48% to 99.31%	0.9805	1.0004	Confirmatory minimum (65% Sensitivty/98% Specificity)	No
GBP1	All controls vs PTB	0.8934	0.02082	0.8591 To 0.9276	< 0.0001	2621	95.92	87.70% to 99.27%	66.5	60.60% to 72.03%	2.8633	0.0614	Triage optimal (95% Sensitivity/80% Specificity)	No
GBP1	All controls vs PTB	0.8934	0.02082	0.8591 To 0.9276	< 0.0001	2728	91.84	82.29% to 97.16%	67	61.12% to 72.50%	2.783	0.1218	Triage minimum (90% Sensitivity/70% Specificity)	No
GBP1	All controls vs PTB	0.8934	0.02082	0.8591 To 0.9276	< 0.0001	6853	30.61	19.91% to 43.16%	98	95.48% to 99.31%	15.305	0.7081	Confirmatory minimum (65% Sensitivty/98% Specificity)	No
GBP1	LTB vs A-EPTB	0.8498	0.03458	0.7929 To 0.9067	< 0.0001	1231	96	87.94% to 99.28%	25.49	18.52% to 33.57%	1.2884	0.1569	Triage optimal (95% Sensitivity/80% Specificity)	No
GBP1	LTB vs A-EPTB	0.8498	0.03458	0.7929 To 0.9067	< 0.0001	1547	90	80.12% to 95.98%	42.16	33.88% to 50.78%	1.556	0.2372	Triage minimum (90% Sensitivity/70% Specificity)	No
GBP1	LTB vs A-EPTB	0.8498	0.03458	0.7929 To 0.9067	< 0.0001	6481	20	11.27% to 31.56%	98.04	93.96% to 99.65%	10.2041	0.816	Confirmatory minimum (65% Sensitivty/98% Specificity)	No
GBP1	LTB vs Active TB	0.8449	0.02575	0.8025 To 0.8872	< 0.0001	1263	95.38	91.09% to 97.97%	27.45	20.27% to 35.65%	1.3147	0.1683	Triage optimal (95% Sensitivity/80% Specificity)	No
GBP1	LTB vs Active TB	0.8449	0.02575	0.8025 To 0.8872	< 0.0001	1508	90	84.57% to 93.98%	42.16	33.88% to 50.78%	1.556	0.2372	Triage minimum (90% Sensitivity/70% Specificity)	No
GBP1	LTB vs Active TB	0.8449	0.02575	0.8025 To 0.8872	< 0.0001	6481	22.31	16.44% to 29.15%	98.04	93.96% to 99.65%	11.3827	0.7924	Confirmatory minimum (65% Sensitivty/98% Specificity)	No
GBP1	LTB vs EPTB	0.7808	0.03479	0.7236 To 0.8380	< 0.0001	1212	95.06	89.06% to 98.30%	25.49	18.52% to 33.57%	1.2758	0.1938	Triage optimal (95% Sensitivity/80% Specificity)	No
GBP1	LTB vs EPTB	0.7808	0.03479	0.7236 To 0.8380	< 0.0001	1394	90.12	82.88% to 94.99%	36.27	28.34% to 44.82%	1.4141	0.2724	Triage minimum (90% Sensitivity/70% Specificity)	No
GBP1	LTB vs EPTB	0.7808	0.03479	0.7236 To 0.8380	< 0.0001	6481	16.05	9.763% to 24.30%	98.04	93.96% to 99.65%	8.1888	0.8563	Confirmatory minimum (65% Sensitivty/98% Specificity)	No
GBP1	LTB vs J-EPTB	0.6695	0.05747	0.5750 To 0.7640	0.004338	1186	96.77	85.59% to 99.83%	24.51	17.65% to 32.52%	1.2819	0.1318	Triage optimal (95% Sensitivity/80% Specificity)	No
GBP1	LTB vs J-EPTB	0.6695	0.05747	0.5750 To 0.7640	0.004338	1263	90.32	76.85% to 97.31%	27.45	20.27% to 35.65%	1.2449	0.3526	Triage minimum (90% Sensitivity/70% Specificity)	No
GBP1	LTB vs J-EPTB	0.6695	0.05747	0.5750 To 0.7640	0.004338	6792	9.677	2.690% to 23.15%	98.04	93.96% to 99.65%	4.9372	0.9213	Confirmatory minimum (65% Sensitivty/98% Specificity)	No
GBP1	LTB vs PTB	0.9508	0.01624	0.9241 To 0.9775	< 0.0001	2582	95.92	87.70% to 99.27%	78.43	70.66% to 84.92%	4.4469	0.052	Triage optimal (95% Sensitivity/80% Specificity)	No
GBP1	LTB vs PTB	0.9508	0.01624	0.9241 To 0.9775	< 0.0001	2728	91.84	82.29% to 97.16%	82.35	74.96% to 88.27%	5.2034	0.0991	Triage minimum (90% Sensitivity/70% Specificity)	Yes
GBP1	LTB vs PTB	0.9508	0.01624	0.9241 To 0.9775	< 0.0001	6590	32.65	21.67% to 45.28%	98.04	93.96% to 99.65%	16.6582	0.687	Confirmatory minimum (65% Sensitivty/98% Specificity)	No
GBP1	P-CNTRL vs A-EPTB	0.8609	0.0347	0.8039 To 0.9180	< 0.0001	1241	96	91.08% to 98.62%	21.34	17.18% to 26.02%	1.2204	0.1874	Triage optimal (95% Sensitivity/80% Specificity)	No
GBP1	P-CNTRL vs A-EPTB	0.8609	0.0347	0.8039 To 0.9180	< 0.0001	1828	90	83.63% to 94.47%	49.01	43.67% to 54.37%	1.7651	0.204	Triage minimum (90% Sensitivity/70% Specificity)	No
GBP1	P-CNTRL vs A-EPTB	0.8609	0.0347	0.8039 To 0.9180	< 0.0001	6792	16	10.30% to 23.28%	98.02	95.89% to 99.22%	8.0808	0.857	Confirmatory minimum (65% Sensitivty/98% Specificity)	No
GBP1	P-CNTRL vs LTB	0.4957	0.0404	0.4292 To 0.5622	0.9144	586.5	95.33	91.41% to 97.79%	1.581	0.5418% to 3.581%	0.9686	2.9538	Triage optimal (95% Sensitivity/80% Specificity)	No
GBP1	P-CNTRL vs LTB	0.4957	0.0404	0.4292 To 0.5622	0.9144	803.2	90	85.02% to 93.73%	5.929	3.690% to 8.983%	0.9567	1.6866	Triage minimum (90% Sensitivity/70% Specificity)	No
GBP1	P-CNTRL vs LTB	0.4957	0.0404	0.4292 To 0.5622	0.9144	6792	1.333	0.2374% to 4.137%	98.02	95.89% to 99.22%	0.6732	1.0066	Confirmatory minimum (65% Sensitivty/98% Specificity)	No
GBP1	P-CNTRL vs Active TB	0.8545	0.0246	0.8140 To 0.8950	< 0.0001	1400	95.65	92.29% to 97.82%	28.85	24.17% to 33.91%	1.3443	0.1508	Triage optimal (95% Sensitivity/80% Specificity)	No
GBP1	P-CNTRL vs Active TB	0.8545	0.0246	0.8140 To 0.8950	< 0.0001	1707	90.22	85.84% to 93.58%	43.48	38.23% to 48.84%	1.5962	0.2249	Triage minimum (90% Sensitivity/70% Specificity)	No
GBP1	P-CNTRL vs Active TB	0.8545	0.0246	0.8140 To 0.8950	< 0.0001	6792	22.83	17.82% to 28.50%	98.02	95.89% to 99.22%	11.5303	0.7873	Confirmatory minimum (65% Sensitivty/98% Specificity)	No
GBP1	P-CNTRL vs EPTB	0.7857	0.035	0.7282 To 0.8433	< 0.0001	1205	95.56	91.42% to 98.05%	17.79	13.93% to 22.22%	1.1624	0.2496	Triage optimal (95% Sensitivity/80% Specificity)	No
GBP1	P-CNTRL vs EPTB	0.7857	0.035	0.7282 To 0.8433	< 0.0001	1265	91.11	86.00% to 94.79%	22.13	17.90% to 26.86%	1.17	0.4017	Triage minimum (90% Sensitivity/70% Specificity)	No
GBP1	P-CNTRL vs EPTB	0.7857	0.035	0.7282 To 0.8433	< 0.0001	6792	11.11	6.975% to 16.59%	98.02	95.89% to 99.22%	5.6111	0.9069	Confirmatory minimum (65% Sensitivty/98% Specificity)	No
GBP1	P-CNTRL vs J-EPTB	0.6645	0.06054	0.5649 To 0.7640	0.005387	1181	96.77	90.19% to 99.42%	17.39	13.58% to 21.79%	1.1714	0.1857	Triage optimal (95% Sensitivity/80% Specificity)	No
GBP1	P-CNTRL vs J-EPTB	0.6645	0.06054	0.5649 To 0.7640	0.005387	1265	90.32	81.79% to 95.70%	22.13	17.90% to 26.86%	1.1599	0.4374	Triage minimum (90% Sensitivity/70% Specificity)	No
GBP1	P-CNTRL vs J-EPTB	0.6645	0.06054	0.5649 To 0.7640	0.005387	6792	9.677	4.299% to 18.21%	98.02	95.89% to 99.22%	4.8874	0.9215	Confirmatory minimum (65% Sensitivty/98% Specificity)	No
GBP1	P-CNTRL vs PTB	0.9681	0.0119	0.9486 To 0.9877	< 0.0001	2621	95.92	90.90% to 98.59%	73.12	68.15% to 77.68%	3.5685	0.0558	Triage optimal (95% Sensitivity/80% Specificity)	No
GBP1	P-CNTRL vs PTB	0.9681	0.0119	0.9486 To 0.9877	< 0.0001	2728	91.84	85.75% to 95.87%	73.52	68.56% to 78.05%	3.4683	0.111	Triage minimum (90% Sensitivity/70% Specificity)	Yes
GBP1	P-CNTRL vs PTB	0.9681	0.0119	0.9486 To 0.9877	< 0.0001	6792	30.61	22.97% to 39.16%	98.02	95.89% to 99.22%	15.4596	0.7079	Confirmatory minimum (65% Sensitivty/98% Specificity)	No
GBP1	UK Control vs LTB	0.3675	0.05302	0.2803 To 0.4548	0.0119	539.5	95.1	91.83% to 97.32%	1.235	0.3373% to 3.160%	0.9629	3.9676	Triage optimal (95% Sensitivity/80% Specificity)	No
GBP1	UK Control vs LTB	0.3675	0.05302	0.2803 To 0.4548	0.0119	774	90.2	86.07% to 93.41%	5.35	3.193% to 8.371%	0.953	1.8318	Triage minimum (90% Sensitivity/70% Specificity)	No
GBP1	UK Control vs LTB	0.3675	0.05302	0.2803 To 0.4548	0.0119	6897	1.961	0.6725% to 4.431%	98.35	96.27% to 99.44%	1.1885	0.9968	Confirmatory minimum (65% Sensitivty/98% Specificity)	No
GBP1	UK control vs A-EPTB	0.7637	0.04876	0.6835 To 0.8439	< 0.0001	1181	96.77	90.19% to 99.42%	13.99	10.47% to 18.19%	1.1251	0.2309	Triage optimal (95% Sensitivity/80% Specificity)	No
GBP1	UK control vs A-EPTB	0.7637	0.04876	0.6835 To 0.8439	< 0.0001	1265	90.32	81.79% to 95.70%	18.93	14.89% to 23.55%	1.1141	0.5114	Triage minimum (90% Sensitivity/70% Specificity)	No
GBP1	UK control vs A-EPTB	0.7637	0.04876	0.6835 To 0.8439	< 0.0001	6897	9.677	4.299% to 18.21%	98.35	96.27% to 99.44%	5.8648	0.9184	Confirmatory minimum (65% Sensitivty/98% Specificity)	No
GBP1	UK Control vs Active TB	0.7626	0.0382	0.6998 To 0.8254	< 0.0001	1241	96	91.08% to 98.62%	18.52	14.52% to 23.10%	1.1782	0.216	Triage optimal (95% Sensitivity/80% Specificity)	No
GBP1	UK Control vs Active TB	0.7626	0.0382	0.6998 To 0.8254	< 0.0001	1541	90	83.63% to 94.47%	29.63	24.81% to 34.82%	1.279	0.3375	Triage minimum (90% Sensitivity/70% Specificity)	No
GBP1	UK Control vs Active TB	0.7626	0.0382	0.6998 To 0.8254	< 0.0001	6897	16	10.30% to 23.28%	98.35	96.27% to 99.44%	9.697	0.8541	Confirmatory minimum (65% Sensitivty/98% Specificity)	No
GBP1	UK control vs EPTB	0.6793	0.04843	0.5996 To 0.7590	0.001043	1265	95.38	92.63% to 97.32%	18.93	14.89% to 23.55%	1.1765	0.2441	Triage optimal (95% Sensitivity/80% Specificity)	No
GBP1	UK control vs EPTB	0.6793	0.04843	0.5996 To 0.7590	0.001043	1506	90	86.40% to 92.90%	28.81	24.04% to 33.97%	1.2642	0.3471	Triage minimum (90% Sensitivity/70% Specificity)	No
GBP1	UK control vs EPTB	0.6793	0.04843	0.5996 To 0.7590	0.001043	6853	20	16.00% to 24.52%	98.35	96.27% to 99.44%	12.1212	0.8134	Confirmatory minimum (65% Sensitivty/98% Specificity)	No
GBP1	UK control vs J-EPTB	0.5431	0.0697	0.4285 To 0.6578	0.5287	1219	95.06	91.27% to 97.52%	16.46	12.66% to 20.88%	1.1379	0.3001	Triage optimal (95% Sensitivity/80% Specificity)	No
GBP1	UK control vs J-EPTB	0.5431	0.0697	0.4285 To 0.6578	0.5287	1400	90.12	85.39% to 93.71%	23.87	19.42% to 28.80%	1.1838	0.4139	Triage minimum (90% Sensitivity/70% Specificity)	No
GBP1	UK control vs J-EPTB	0.5431	0.0697	0.4285 To 0.6578	0.5287	6897	13.58	9.376% to 18.82%	98.35	96.27% to 99.44%	8.2303	0.8787	Confirmatory minimum (65% Sensitivty/98% Specificity)	No
GBP1	UK control vs PTB	0.9003	0.03059	0.8500 To 0.9507	< 0.0001	2621	95.92	90.90% to 98.59%	64.61	59.24% to 69.71%	2.7104	0.0631	Triage optimal (95% Sensitivity/80% Specificity)	No
GBP1	UK control vs PTB	0.9003	0.03059	0.8500 To 0.9507	< 0.0001	2728	91.84	85.75% to 95.87%	65.02	59.66% to 70.10%	2.6255	0.1255	Triage minimum (90% Sensitivity/70% Specificity)	No
GBP1	UK control vs PTB	0.9003	0.03059	0.8500 To 0.9507	< 0.0001	6853	30.61	22.97% to 39.16%	98.35	96.27% to 99.44%	18.5515	0.7055	Confirmatory minimum (65% Sensitivty/98% Specificity)	No
IFIT3	A-CNTRL vs LTB	0.1044	0.02704	0.05995 To 0.1489	< 0.0001	0.3051	17.12	11.51% to 24.10%	0	0.0% to 5.931%	0.1712		Triage optimal (95% Sensitivity/80% Specificity)	No
IFIT3	A-CNTRL vs LTB	0.1044	0.02704	0.05995 To 0.1489	< 0.0001	0.3051	17.12	11.51% to 24.10%	0	0.0% to 5.931%	0.1712		Triage minimum (90% Sensitivity/70% Specificity)	No
IFIT3	A-CNTRL vs LTB	0.1044	0.02704	0.05995 To 0.1489	< 0.0001	48.86	5.405	2.380% to 10.39%	100	94.07% to 100.0%		0.946	Confirmatory minimum (65% Sensitivty/98% Specificity)	No
IFIT3	A-CNTRL vs A-EPTB	0.8102	0.04309	0.7393 To 0.8811	< 0.0001	8.401	100	94.18% to 100.0%	12.24	5.469% to 22.74%	1.1395	0	Triage optimal (95% Sensitivity/80% Specificity)	No
IFIT3	A-CNTRL vs A-EPTB	0.8102	0.04309	0.7393 To 0.8811	< 0.0001	14.43	90	80.12% to 95.98%	40.82	28.94% to 53.56%	1.5208	0.245	Triage minimum (90% Sensitivity/70% Specificity)	No
IFIT3	A-CNTRL vs A-EPTB	0.8102	0.04309	0.7393 To 0.8811	< 0.0001	45.54	38	26.51% to 50.60%	100	94.07% to 100.0%		0.62	Confirmatory minimum (65% Sensitivty/98% Specificity)	No
IFIT3	A-CNTRL vs Active TB	0.8168	0.03128	0.7654 To 0.8683	< 0.0001	8.658	96.9	93.05% to 98.93%	12.24	5.469% to 22.74%	1.1041	0.2533	Triage optimal (95% Sensitivity/80% Specificity)	No
IFIT3	A-CNTRL vs Active TB	0.8168	0.03128	0.7654 To 0.8683	< 0.0001	12.72	90.7	85.36% to 94.54%	34.69	23.45% to 47.38%	1.3888	0.2681	Triage minimum (90% Sensitivity/70% Specificity)	No
IFIT3	A-CNTRL vs Active TB	0.8168	0.03128	0.7654 To 0.8683	< 0.0001	45.54	43.41	36.02% to 51.03%	100	94.07% to 100.0%		0.5659	Confirmatory minimum (65% Sensitivty/98% Specificity)	No
IFIT3	A-CNTRL vs EPTB	0.8426	0.0333	0.7878 To 0.8974	< 0.0001	12.66	96.25	90.59% to 98.97%	34.69	23.45% to 47.38%	1.4737	0.1081	Triage optimal (95% Sensitivity/80% Specificity)	No
IFIT3	A-CNTRL vs EPTB	0.8426	0.0333	0.7878 To 0.8974	< 0.0001	14.43	90	82.68% to 94.93%	40.82	28.94% to 53.56%	1.5208	0.245	Triage minimum (90% Sensitivity/70% Specificity)	No
IFIT3	A-CNTRL vs EPTB	0.8426	0.0333	0.7878 To 0.8974	< 0.0001	45.54	50	40.30% to 59.70%	100	94.07% to 100.0%		0.5	Confirmatory minimum (65% Sensitivty/98% Specificity)	No
IFIT3	A-CNTRL vs J-EPTB	0.8966	0.04133	0.8286 To 0.9646	< 0.0001	12.66	100	90.50% to 100.0%	34.69	23.45% to 47.38%	1.5312	0	Triage optimal (95% Sensitivity/80% Specificity)	No
IFIT3	A-CNTRL vs J-EPTB	0.8966	0.04133	0.8286 To 0.9646	< 0.0001	18.27	90	76.14% to 97.22%	51.02	38.47% to 63.48%	1.8375	0.196	Triage minimum (90% Sensitivity/70% Specificity)	No
IFIT3	A-CNTRL vs J-EPTB	0.8966	0.04133	0.8286 To 0.9646	< 0.0001	46.05	70	53.49% to 83.37%	100	94.07% to 100.0%		0.3	Confirmatory minimum (65% Sensitivty/98% Specificity)	Yes
IFIT3	A-CNTRL vs PTB	0.7747	0.0483	0.6952 To 0.8541	< 0.0001	7.55	95.92	87.70% to 99.27%	10.2	4.108% to 20.27%	1.0682	0.4	Triage optimal (95% Sensitivity/80% Specificity)	No
IFIT3	A-CNTRL vs PTB	0.7747	0.0483	0.6952 To 0.8541	< 0.0001	8.97	91.84	82.29% to 97.16%	18.37	9.931% to 29.86%	1.1251	0.4442	Triage minimum (90% Sensitivity/70% Specificity)	No
IFIT3	A-CNTRL vs PTB	0.7747	0.0483	0.6952 To 0.8541	< 0.0001	46.74	32.65	21.67% to 45.28%	100	94.07% to 100.0%		0.6735	Confirmatory minimum (65% Sensitivty/98% Specificity)	No
IFIT3	All controls vs A-EPTB	0.9326	0.01506	0.9078 To 0.9574	< 0.0001	8.401	100	94.18% to 100.0%	75.48	70.08% to 80.33%	4.0783	0	Triage optimal (95% Sensitivity/80% Specificity)	No
IFIT3	All controls vs A-EPTB	0.9326	0.01506	0.9078 To 0.9574	< 0.0001	14.43	90	80.12% to 95.98%	83.17	78.32% to 87.30%	5.3476	0.1202	Triage minimum (90% Sensitivity/70% Specificity)	Yes
IFIT3	All controls vs A-EPTB	0.9326	0.01506	0.9078 To 0.9574	< 0.0001	56.48	28	17.79% to 40.26%	98.08	95.65% to 99.34%	14.5833	0.7341	Confirmatory minimum (65% Sensitivty/98% Specificity)	No
IFIT3	All Controls vs Active TB	0.9346	0.01281	0.9135 To 0.9556	< 0.0001	8.658	96.9	93.05% to 98.93%	75.48	70.08% to 80.33%	3.9519	0.0411	Triage optimal (95% Sensitivity/80% Specificity)	No
IFIT3	All Controls vs Active TB	0.9346	0.01281	0.9135 To 0.9556	< 0.0001	12.72	90.7	85.36% to 94.54%	81.25	76.23% to 85.59%	4.8373	0.1145	Triage minimum (90% Sensitivity/70% Specificity)	Yes
IFIT3	All Controls vs Active TB	0.9346	0.01281	0.9135 To 0.9556	< 0.0001	55.92	29.46	22.88% to 36.76%	98.08	95.65% to 99.34%	15.3438	0.7192	Confirmatory minimum (65% Sensitivty/98% Specificity)	No
IFIT3	All controls vs EPTB	0.9416	0.0128	0.9205 To 0.9626	< 0.0001	12.66	96.25	90.59% to 98.97%	81.25	76.23% to 85.59%	5.1333	0.0462	Triage optimal (95% Sensitivity/80% Specificity)	Yes
IFIT3	All controls vs EPTB	0.9416	0.0128	0.9205 To 0.9626	< 0.0001	14.43	90	82.68% to 94.93%	83.17	78.32% to 87.30%	5.3476	0.1202	Triage minimum (90% Sensitivity/70% Specificity)	Yes
IFIT3	All controls vs EPTB	0.9416	0.0128	0.9205 To 0.9626	< 0.0001	55.92	35	26.15% to 44.71%	98.08	95.65% to 99.34%	18.2292	0.6627	Confirmatory minimum (65% Sensitivty/98% Specificity)	No
IFIT3	All controls vs J-EPTB	0.9566	0.01375	0.9339 To 0.9792	< 0.0001	12.66	100	90.50% to 100.0%	81.25	76.23% to 85.59%	5.3333	0	Triage optimal (95% Sensitivity/80% Specificity)	Yes
IFIT3	All controls vs J-EPTB	0.9566	0.01375	0.9339 To 0.9792	< 0.0001	18.27	90	76.14% to 97.22%	85.58	80.95% to 89.42%	6.2413	0.1168	Triage minimum (90% Sensitivity/70% Specificity)	Yes
IFIT3	All controls vs J-EPTB	0.9566	0.01375	0.9339 To 0.9792	< 0.0001	55.92	46.67	30.85% to 63.01%	98.08	95.65% to 99.34%	24.3073	0.5437	Confirmatory minimum (65% Sensitivty/98% Specificity)	No
IFIT3	All controls vs LTB	0.4492	0.02437	0.4091 To 0.4893	0.134	0.3051	17.12	11.51% to 24.10%	72.12	66.54% to 77.21%	0.6141	1.1492	Triage optimal (95% Sensitivity/80% Specificity)	No
IFIT3	All controls vs LTB	0.4492	0.02437	0.4091 To 0.4893	0.134	0.3051	17.12	11.51% to 24.10%	72.12	66.54% to 77.21%	0.6141	1.1492	Triage minimum (90% Sensitivity/70% Specificity)	Yes
IFIT3	All controls vs LTB	0.4492	0.02437	0.4091 To 0.4893	0.134	60.77	4.505	1.791% to 9.238%	98.08	95.65% to 99.34%	2.3464	0.9736	Confirmatory minimum (65% Sensitivty/98% Specificity)	No
IFIT3	All controls vs PTB	0.9231	0.01653	0.8959 To 0.9503	< 0.0001	7.55	95.92	87.70% to 99.27%	75	69.57% to 79.89%	3.8368	0.0544	Triage optimal (95% Sensitivity/80% Specificity)	No
IFIT3	All controls vs PTB	0.9231	0.01653	0.8959 To 0.9503	< 0.0001	8.97	91.84	82.29% to 97.16%	76.92	71.60% to 81.66%	3.9792	0.1061	Triage minimum (90% Sensitivity/70% Specificity)	Yes
IFIT3	All controls vs PTB	0.9231	0.01653	0.8959 To 0.9503	< 0.0001	56.78	20.41	11.51% to 32.15%	98.08	95.65% to 99.34%	10.6302	0.8115	Confirmatory minimum (65% Sensitivty/98% Specificity)	No
IFIT3	LTB vs A-EPTB	0.9291	0.0216	0.8936 To 0.9646	0.02934	8.58	100	94.18% to 100.0%	86.49	79.96% to 91.48%	7.4019	0	Triage optimal (95% Sensitivity/80% Specificity)	Yes
IFIT3	LTB vs A-EPTB	0.9291	0.0216	0.8936 To 0.9646	0.02934	14.43	90	80.12% to 95.98%	89.19	83.07% to 93.64%	8.3256	0.1121	Triage minimum (90% Sensitivity/70% Specificity)	Yes
IFIT3	LTB vs A-EPTB	0.9291	0.0216	0.8936 To 0.9646	0.02934	111.7	2	0.1025% to 9.140%	98.2	94.44% to 99.68%	1.1111	0.998	Confirmatory minimum (65% Sensitivty/98% Specificity)	No
IFIT3	LTB vs Active TB	0.9315	0.02066	0.8976 To 0.9655	0.8775	8.658	96.9	93.05% to 98.93%	86.49	79.96% to 91.48%	7.1725	0.0358	Triage optimal (95% Sensitivity/80% Specificity)	Yes
IFIT3	LTB vs Active TB	0.9315	0.02066	0.8976 To 0.9655	0.8775	12.72	90.7	85.36% to 94.54%	88.29	82.03% to 92.93%	7.7455	0.1053	Triage minimum (90% Sensitivity/70% Specificity)	Yes
IFIT3	LTB vs Active TB	0.9315	0.02066	0.8976 To 0.9655	0.8775	111.7	2.326	0.6368% to 5.901%	98.2	94.44% to 99.68%	1.2922	0.9946	Confirmatory minimum (65% Sensitivty/98% Specificity)	No
IFIT3	LTB vs EPTB	0.9352	0.02021	0.9019 To 0.9684	< 0.0001	12.35	96.25	90.59% to 98.97%	88.29	82.03% to 92.93%	8.2195	0.0425	Triage optimal (95% Sensitivity/80% Specificity)	Yes
IFIT3	LTB vs EPTB	0.9352	0.02021	0.9019 To 0.9684	< 0.0001	14.43	90	82.68% to 94.93%	89.19	83.07% to 93.64%	8.3256	0.1121	Triage minimum (90% Sensitivity/70% Specificity)	Yes
IFIT3	LTB vs EPTB	0.9352	0.02021	0.9019 To 0.9684	< 0.0001	111.7	2.5	0.4460% to 7.661%	98.2	94.44% to 99.68%	1.3889	0.9929	Confirmatory minimum (65% Sensitivty/98% Specificity)	No
IFIT3	LTB vs J-EPTB	0.9452	0.01889	0.9142 To 0.9763	< 0.0001	12.35	100	90.50% to 100.0%	88.29	82.03% to 92.93%	8.5397	0	Triage optimal (95% Sensitivity/80% Specificity)	Yes
IFIT3	LTB vs J-EPTB	0.9452	0.01889	0.9142 To 0.9763	< 0.0001	17.07	90	76.14% to 97.22%	90.09	84.13% to 94.34%	9.0817	0.111	Triage minimum (90% Sensitivity/70% Specificity)	Yes
IFIT3	LTB vs J-EPTB	0.9452	0.01889	0.9142 To 0.9763	< 0.0001	111.7	3.333	0.1708% to 14.86%	98.2	94.44% to 99.68%	1.8517	0.9844	Confirmatory minimum (65% Sensitivty/98% Specificity)	No
IFIT3	LTB vs PTB	0.9257	0.02197	0.8895 To 0.9618	< 0.0001	7.145	95.92	87.70% to 99.27%	85.59	78.93% to 90.74%	6.6565	0.0477	Triage optimal (95% Sensitivity/80% Specificity)	Yes
IFIT3	LTB vs PTB	0.9257	0.02197	0.8895 To 0.9618	< 0.0001	8.749	91.84	82.29% to 97.16%	86.49	79.96% to 91.48%	6.7979	0.0943	Triage minimum (90% Sensitivity/70% Specificity)	Yes
IFIT3	LTB vs PTB	0.9257	0.02197	0.8895 To 0.9618	< 0.0001	111.7	2.041	0.1046% to 9.319%	98.2	94.44% to 99.68%	1.1339	0.9975	Confirmatory minimum (65% Sensitivty/98% Specificity)	No
IFIT3	P-CNTRL vs A-EPTB	1	0	1.000 To 1.000	< 0.0001	4.42	100	94.18% to 100.0%	100	97.29% to 100.0%		0	Triage optimal (95% Sensitivity/80% Specificity)	Yes
IFIT3	P-CNTRL vs A-EPTB	1	0	1.000 To 1.000	< 0.0001	4.42	100	94.18% to 100.0%	100	97.29% to 100.0%		0	Triage minimum (90% Sensitivity/70% Specificity)	Yes
IFIT3	P-CNTRL vs A-EPTB	1	0	1.000 To 1.000	< 0.0001	4.42	100	94.18% to 100.0%	100	97.29% to 100.0%		0	Confirmatory minimum (65% Sensitivty/98% Specificity)	Yes
IFIT3	P-CNTRL vs LTB	0.5848	0.01781	0.5555 To 0.6141	0.02934	0.3051	17.12	11.51% to 24.10%	100	97.29% to 100.0%		0.8288	Triage optimal (95% Sensitivity/80% Specificity)	Yes
IFIT3	P-CNTRL vs LTB	0.5848	0.01781	0.5555 To 0.6141	0.02934	0.3051	17.12	11.51% to 24.10%	100	97.29% to 100.0%		0.8288	Triage minimum (90% Sensitivity/70% Specificity)	Yes
IFIT3	P-CNTRL vs LTB	0.5848	0.01781	0.5555 To 0.6141	0.02934	0.3051	17.12	11.51% to 24.10%	100	97.29% to 100.0%		0.8288	Confirmatory minimum (65% Sensitivty/98% Specificity)	No
IFIT3	P-CNTRL vs Active TB	1	0	1.000 To 1.000	< 0.0001	3.353	100	97.70% to 100.0%	100	97.29% to 100.0%		0	Triage optimal (95% Sensitivity/80% Specificity)	Yes
IFIT3	P-CNTRL vs Active TB	1	0	1.000 To 1.000	< 0.0001	3.353	100	97.70% to 100.0%	100	97.29% to 100.0%		0	Triage minimum (90% Sensitivity/70% Specificity)	Yes
IFIT3	P-CNTRL vs Active TB	1	0	1.000 To 1.000	< 0.0001	3.353	100	97.70% to 100.0%	100	97.29% to 100.0%		0	Confirmatory minimum (65% Sensitivty/98% Specificity)	Yes
IFIT3	P-CNTRL vs EPTB	1	0	1.000 To 1.000	< 0.0001	4.42	100	96.32% to 100.0%	100	97.29% to 100.0%		0	Triage optimal (95% Sensitivity/80% Specificity)	Yes
IFIT3	P-CNTRL vs EPTB	1	0	1.000 To 1.000	< 0.0001	4.42	100	96.32% to 100.0%	100	97.29% to 100.0%		0	Triage minimum (90% Sensitivity/70% Specificity)	Yes
IFIT3	P-CNTRL vs EPTB	1	0	1.000 To 1.000	< 0.0001	4.42	100	96.32% to 100.0%	100	97.29% to 100.0%		0	Confirmatory minimum (65% Sensitivty/98% Specificity)	Yes
IFIT3	P-CNTRL vs J-EPTB	1	0	1.000 To 1.000	< 0.0001	6.333	100	90.50% to 100.0%	100	97.29% to 100.0%		0	Triage optimal (95% Sensitivity/80% Specificity)	Yes
IFIT3	P-CNTRL vs J-EPTB	1	0	1.000 To 1.000	< 0.0001	6.333	100	90.50% to 100.0%	100	97.29% to 100.0%		0	Triage minimum (90% Sensitivity/70% Specificity)	Yes
IFIT3	P-CNTRL vs J-EPTB	1	0	1.000 To 1.000	< 0.0001	6.333	100	90.50% to 100.0%	100	97.29% to 100.0%		0	Confirmatory minimum (65% Sensitivty/98% Specificity)	Yes
IFIT3	P-CNTRL vs PTB	1	0	1.000 To 1.000	< 0.0001	3.353	100	94.07% to 100.0%	100	97.29% to 100.0%		0	Triage optimal (95% Sensitivity/80% Specificity)	Yes
IFIT3	P-CNTRL vs PTB	1	0	1.000 To 1.000	< 0.0001	3.353	100	94.07% to 100.0%	100	97.29% to 100.0%		0	Triage minimum (90% Sensitivity/70% Specificity)	Yes
IFIT3	P-CNTRL vs PTB	1	0	1.000 To 1.000	< 0.0001	3.353	100	94.07% to 100.0%	100	97.29% to 100.0%		0	Confirmatory minimum (65% Sensitivty/98% Specificity)	Yes
IFIT3	UK Control vs LTB	0.4674	0.02702	0.4230 To 0.5119	0.3996	0.3051	17.12	11.51% to 24.10%	82	70.69% to 90.28%	0.9511	1.0107	Triage optimal (95% Sensitivity/80% Specificity)	Yes
IFIT3	UK Control vs LTB	0.4674	0.02702	0.4230 To 0.5119	0.3996	0.3051	17.12	11.51% to 24.10%	82	70.69% to 90.28%	0.9511	1.0107	Triage minimum (90% Sensitivity/70% Specificity)	Yes
IFIT3	UK Control vs LTB	0.4674	0.02702	0.4230 To 0.5119	0.3996	104	2.703	0.7406% to 6.837%	98	90.86% to 99.90%	1.3515	0.9928	Confirmatory minimum (65% Sensitivty/98% Specificity)	No
IFIT3	UK control vs A-EPTB	0.8911	0.02675	0.8471 To 0.9351	< 0.0001	4.924	100	94.18% to 100.0%	84	72.98% to 91.78%	6.25	0	Triage optimal (95% Sensitivity/80% Specificity)	Yes
IFIT3	UK control vs A-EPTB	0.8911	0.02675	0.8471 To 0.9351	< 0.0001	14.43	90	80.12% to 95.98%	88	77.68% to 94.64%	7.5	0.1136	Triage minimum (90% Sensitivity/70% Specificity)	Yes
IFIT3	UK control vs A-EPTB	0.8911	0.02675	0.8471 To 0.9351	< 0.0001	101.8	4	0.7154% to 12.06%	98	90.86% to 99.90%	2	0.9796	Confirmatory minimum (65% Sensitivty/98% Specificity)	No
IFIT3	UK Control vs Active TB	0.8938	0.02573	0.8515 To 0.9361	< 0.0001	8.658	96.9	93.05% to 98.93%	84	72.98% to 91.78%	6.0563	0.0369	Triage optimal (95% Sensitivity/80% Specificity)	Yes
IFIT3	UK Control vs Active TB	0.8938	0.02573	0.8515 To 0.9361	< 0.0001	12.72	90.7	85.36% to 94.54%	86	75.31% to 93.24%	6.4786	0.1081	Triage minimum (90% Sensitivity/70% Specificity)	Yes
IFIT3	UK Control vs Active TB	0.8938	0.02573	0.8515 To 0.9361	< 0.0001	97.03	6.202	3.123% to 10.91%	98	90.86% to 99.90%	3.101	0.9571	Confirmatory minimum (65% Sensitivty/98% Specificity)	No
IFIT3	UK control vs EPTB	0.8988	0.02522	0.8573 To 0.9403	< 0.0001	11.86	96.25	90.59% to 98.97%	86	75.31% to 93.24%	6.875	0.0436	Triage optimal (95% Sensitivity/80% Specificity)	Yes
IFIT3	UK control vs EPTB	0.8988	0.02522	0.8573 To 0.9403	< 0.0001	14.43	90	82.68% to 94.93%	88	77.68% to 94.64%	7.5	0.1136	Triage minimum (90% Sensitivity/70% Specificity)	Yes
IFIT3	UK control vs EPTB	0.8988	0.02522	0.8573 To 0.9403	< 0.0001	97.03	6.25	2.495% to 12.69%	98	90.86% to 99.90%	3.125	0.9566	Confirmatory minimum (65% Sensitivty/98% Specificity)	No
IFIT3	UK control vs J-EPTB	0.9116	0.02404	0.8721 To 0.9511	< 0.0001	11.86	100	90.50% to 100.0%	86	75.31% to 93.24%	7.1429	0	Triage optimal (95% Sensitivity/80% Specificity)	Yes
IFIT3	UK control vs J-EPTB	0.9116	0.02404	0.8721 To 0.9511	< 0.0001	16.22	90	76.14% to 97.22%	88	77.68% to 94.64%	7.5	0.1136	Triage minimum (90% Sensitivity/70% Specificity)	Yes
IFIT3	UK control vs J-EPTB	0.9116	0.02404	0.8721 To 0.9511	< 0.0001	97.03	10	2.782% to 23.86%	98	90.86% to 99.90%	5	0.9184	Confirmatory minimum (65% Sensitivty/98% Specificity)	No
IFIT3	UK control vs PTB	0.8858	0.02731	0.8408 To 0.9307	< 0.0001	7.145	95.92	87.70% to 99.27%	84	72.98% to 91.78%	5.995	0.0486	Triage optimal (95% Sensitivity/80% Specificity)	Yes
IFIT3	UK control vs PTB	0.8858	0.02731	0.8408 To 0.9307	< 0.0001	8.749	91.84	82.29% to 97.16%	84	72.98% to 91.78%	5.74	0.0971	Triage minimum (90% Sensitivity/70% Specificity)	Yes
IFIT3	UK control vs PTB	0.8858	0.02731	0.8408 To 0.9307	< 0.0001	98.36	6.122	1.689% to 15.07%	98	90.86% to 99.90%	3.061	0.9579	Confirmatory minimum (65% Sensitivty/98% Specificity)	No
IFITM3	A-CNTRL vs LTB	0.1274	0.03395	0.07154 To 0.1832	< 0.0001	406.7	95.65	90.33% to 98.50%	0	0.0% to 5.816%	0.9565		Triage optimal (95% Sensitivity/80% Specificity)	No
IFITM3	A-CNTRL vs LTB	0.1274	0.03395	0.07154 To 0.1832	< 0.0001	566.3	90.22	83.55% to 94.80%	4	0.7154% to 12.06%	0.9398	2.445	Triage minimum (90% Sensitivity/70% Specificity)	No
IFITM3	A-CNTRL vs LTB	0.1274	0.03395	0.07154 To 0.1832	< 0.0001	4721	0	0.0% to 3.204%	98	90.86% to 99.90%	0	1.0204	Confirmatory minimum (65% Sensitivty/98% Specificity)	No
IFITM3	A-CNTRL vs A-EPTB	0.568	0.05903	0.4709 To 0.6651	0.2412	1001	96	87.94% to 99.28%	6	1.655% to 14.78%	1.0213	0.6667	Triage optimal (95% Sensitivity/80% Specificity)	No
IFITM3	A-CNTRL vs A-EPTB	0.568	0.05903	0.4709 To 0.6651	0.2412	1241	90	80.12% to 95.98%	12	5.357% to 22.32%	1.0227	0.8333	Triage minimum (90% Sensitivity/70% Specificity)	No
IFITM3	A-CNTRL vs A-EPTB	0.568	0.05903	0.4709 To 0.6651	0.2412	3889	10	4.024% to 19.88%	98	90.86% to 99.90%	5	0.9184	Confirmatory minimum (65% Sensitivty/98% Specificity)	No
IFITM3	A-CNTRL vs Active TB	0.7374	0.037	0.6765 To 0.7983	< 0.0001	1202	95.42	91.16% to 97.99%	12	5.357% to 22.32%	1.0843	0.3817	Triage optimal (95% Sensitivity/80% Specificity)	No
IFITM3	A-CNTRL vs Active TB	0.7374	0.037	0.6765 To 0.7983	< 0.0001	1309	90.84	85.58% to 94.63%	14	6.760% to 24.69%	1.0563	0.6543	Triage minimum (90% Sensitivity/70% Specificity)	No
IFITM3	A-CNTRL vs Active TB	0.7374	0.037	0.6765 To 0.7983	< 0.0001	3774	38.17	31.06% to 45.68%	98	90.86% to 99.90%	19.085	0.6309	Confirmatory minimum (65% Sensitivty/98% Specificity)	No
IFITM3	A-CNTRL vs EPTB	0.6222	0.04937	0.5410 To 0.7034	0.01876	1230	95.12	89.18% to 98.32%	12	5.357% to 22.32%	1.0809	0.4067	Triage optimal (95% Sensitivity/80% Specificity)	No
IFITM3	A-CNTRL vs EPTB	0.6222	0.04937	0.5410 To 0.7034	0.01876	1303	90.24	83.08% to 95.05%	14	6.760% to 24.69%	1.0493	0.6971	Triage minimum (90% Sensitivity/70% Specificity)	No
IFITM3	A-CNTRL vs EPTB	0.6222	0.04937	0.5410 To 0.7034	0.01876	3818	8.537	4.075% to 15.44%	98	90.86% to 99.90%	4.2685	0.9333	Confirmatory minimum (65% Sensitivty/98% Specificity)	No
IFITM3	A-CNTRL vs J-EPTB	0.7069	0.05655	0.6139 To 0.7999	0.0017	1897	96.88	86.02% to 99.84%	38	26.51% to 50.60%	1.5626	0.0821	Triage optimal (95% Sensitivity/80% Specificity)	No
IFITM3	A-CNTRL vs J-EPTB	0.7069	0.05655	0.6139 To 0.7999	0.0017	1897	96.88	86.02% to 99.84%	38	26.51% to 50.60%	1.5626	0.0821	Triage minimum (90% Sensitivity/70% Specificity)	No
IFITM3	A-CNTRL vs J-EPTB	0.7069	0.05655	0.6139 To 0.7999	0.0017	3818	6.25	1.122% to 18.39%	98	90.86% to 99.90%	3.125	0.9566	Confirmatory minimum (65% Sensitivty/98% Specificity)	No
IFITM3	A-CNTRL vs PTB	0.9302	0.03333	0.8754 To 0.9850	< 0.0001	1168	95.92	87.70% to 99.27%	12	5.357% to 22.32%	1.09	0.34	Triage optimal (95% Sensitivity/80% Specificity)	No
IFITM3	A-CNTRL vs PTB	0.9302	0.03333	0.8754 To 0.9850	< 0.0001	3276	91.84	82.29% to 97.16%	94	85.22% to 98.34%	15.3067	0.0868	Triage minimum (90% Sensitivity/70% Specificity)	Yes
IFITM3	A-CNTRL vs PTB	0.9302	0.03333	0.8754 To 0.9850	< 0.0001	3774	87.76	77.26% to 94.53%	98	90.86% to 99.90%	43.88	0.1249	Confirmatory minimum (65% Sensitivty/98% Specificity)	Yes
IFITM3	All controls vs A-EPTB	0.7783	0.03622	0.7187 To 0.8379	< 0.0001	1017	96	87.94% to 99.28%	32.4	26.62% to 38.63%	1.4201	0.1235	Triage optimal (95% Sensitivity/80% Specificity)	No
IFITM3	All controls vs A-EPTB	0.7783	0.03622	0.7187 To 0.8379	< 0.0001	1237	90	80.12% to 95.98%	49.16	42.78% to 55.56%	1.7703	0.2034	Triage minimum (90% Sensitivity/70% Specificity)	No
IFITM3	All controls vs A-EPTB	0.7783	0.03622	0.7187 To 0.8379	< 0.0001	3651	14	6.760% to 24.69%	98.32	95.73% to 99.54%	8.3333	0.8747	Confirmatory minimum (65% Sensitivty/98% Specificity)	No
IFITM3	All Controls vs Active TB	0.8744	0.0197	0.8419 To 0.9069	< 0.0001	1208	95.42	91.16% to 97.99%	49.16	42.78% to 55.56%	1.8769	0.0932	Triage optimal (95% Sensitivity/80% Specificity)	No
IFITM3	All Controls vs Active TB	0.8744	0.0197	0.8419 To 0.9069	< 0.0001	1369	90.08	84.69% to 94.03%	56.42	50.00% to 62.68%	2.067	0.1758	Triage minimum (90% Sensitivity/70% Specificity)	No
IFITM3	All Controls vs Active TB	0.8744	0.0197	0.8419 To 0.9069	< 0.0001	3651	40.46	33.24% to 48.00%	98.32	95.73% to 99.54%	24.0833	0.6056	Confirmatory minimum (65% Sensitivty/98% Specificity)	No
IFITM3	All controls vs EPTB	0.8227	0.0268	0.7787 To 0.8667	< 0.0001	1230	95.12	89.18% to 98.32%	49.16	42.78% to 55.56%	1.871	0.0993	Triage optimal (95% Sensitivity/80% Specificity)	No
IFITM3	All controls vs EPTB	0.8227	0.0268	0.7787 To 0.8667	< 0.0001	1303	90.24	83.08% to 95.05%	53.07	46.65% to 59.41%	1.9229	0.1839	Triage minimum (90% Sensitivity/70% Specificity)	No
IFITM3	All controls vs EPTB	0.8227	0.0268	0.7787 To 0.8667	< 0.0001	3651	10.98	5.847% to 18.37%	98.32	95.73% to 99.54%	6.5357	0.9054	Confirmatory minimum (65% Sensitivty/98% Specificity)	No
IFITM3	All controls vs J-EPTB	0.8921	0.022	0.8560 To 0.9282	< 0.0001	1908	96.88	86.02% to 99.84%	76.54	70.74% to 81.67%	4.1296	0.0408	Triage optimal (95% Sensitivity/80% Specificity)	No
IFITM3	All controls vs J-EPTB	0.8921	0.022	0.8560 To 0.9282	< 0.0001	1908	96.88	86.02% to 99.84%	76.54	70.74% to 81.67%	4.1296	0.0408	Triage minimum (90% Sensitivity/70% Specificity)	Yes
IFITM3	All controls vs J-EPTB	0.8921	0.022	0.8560 To 0.9282	< 0.0001	3656	6.25	1.122% to 18.39%	98.32	95.73% to 99.54%	3.7202	0.9535	Confirmatory minimum (65% Sensitivty/98% Specificity)	No
IFITM3	All controls vs LTB	0.378	0.03432	0.3216 To 0.4345	0.001008	421	95.65	90.33% to 98.50%	2.235	0.7668% to 5.040%	0.9784	1.9463	Triage optimal (95% Sensitivity/80% Specificity)	No
IFITM3	All controls vs LTB	0.378	0.03432	0.3216 To 0.4345	0.001008	566.3	90.22	83.55% to 94.80%	8.939	5.687% to 13.26%	0.9908	1.0941	Triage minimum (90% Sensitivity/70% Specificity)	No
IFITM3	All controls vs LTB	0.378	0.03432	0.3216 To 0.4345	0.001008	3656	0	0.0% to 3.204%	98.32	95.73% to 99.54%	0	1.0171	Confirmatory minimum (65% Sensitivty/98% Specificity)	No
IFITM3	All controls vs PTB	0.9609	0.0201	0.9278 To 0.9940	< 0.0001	1168	95.92	87.70% to 99.27%	12	5.357% to 22.32%	1.09	0.34	Triage optimal (95% Sensitivity/80% Specificity)	No
IFITM3	All controls vs PTB	0.9609	0.0201	0.9278 To 0.9940	< 0.0001	3276	91.84	82.29% to 97.16%	94	85.22% to 98.34%	15.3067	0.0868	Triage minimum (90% Sensitivity/70% Specificity)	Yes
IFITM3	All controls vs PTB	0.9609	0.0201	0.9278 To 0.9940	< 0.0001	3774	87.76	77.26% to 94.53%	98	90.86% to 99.90%	43.88	0.1249	Confirmatory minimum (65% Sensitivty/98% Specificity)	Yes
IFITM3	LTB vs A-EPTB	0.8752	0.03104	0.8241 To 0.9263	< 0.0001	1022	96	87.94% to 99.28%	48.91	39.92% to 57.96%	1.879	0.0818	Triage optimal (95% Sensitivity/80% Specificity)	No
IFITM3	LTB vs A-EPTB	0.8752	0.03104	0.8241 To 0.9263	< 0.0001	1241	90	80.12% to 95.98%	68.48	59.59% to 76.44%	2.8553	0.146	Triage minimum (90% Sensitivity/70% Specificity)	No
IFITM3	LTB vs A-EPTB	0.8752	0.03104	0.8241 To 0.9263	< 0.0001	2472	40	28.31% to 52.61%	98.91	94.95% to 99.94%	36.6972	0.6066	Confirmatory minimum (65% Sensitivty/98% Specificity)	No
IFITM3	LTB vs Active TB	0.9374	0.01517	0.9125 To 0.9624	< 0.0001	1225	95.42	91.16% to 97.99%	68.48	59.59% to 76.44%	3.0273	0.0669	Triage optimal (95% Sensitivity/80% Specificity)	No
IFITM3	LTB vs Active TB	0.9374	0.01517	0.9125 To 0.9624	< 0.0001	1311	90.84	85.58% to 94.63%	70.65	61.87% to 78.41%	3.0951	0.1297	Triage minimum (90% Sensitivity/70% Specificity)	Yes
IFITM3	LTB vs Active TB	0.9374	0.01517	0.9125 To 0.9624	< 0.0001	2472	58.78	51.23% to 66.03%	98.91	94.95% to 99.94%	53.9266	0.4167	Confirmatory minimum (65% Sensitivty/98% Specificity)	No
IFITM3	LTB vs EPTB	0.9146	0.02165	0.8790 To 0.9502	< 0.0001	1230	95.12	89.18% to 98.32%	68.48	59.59% to 76.44%	3.0178	0.0713	Triage optimal (95% Sensitivity/80% Specificity)	No
IFITM3	LTB vs EPTB	0.9146	0.02165	0.8790 To 0.9502	< 0.0001	1303	90.24	83.08% to 95.05%	70.65	61.87% to 78.41%	3.0746	0.1381	Triage minimum (90% Sensitivity/70% Specificity)	Yes
IFITM3	LTB vs EPTB	0.9146	0.02165	0.8790 To 0.9502	< 0.0001	1586	79.27	70.54% to 86.34%	90.22	83.55% to 94.80%	8.1053	0.2298	Confirmatory minimum (65% Sensitivty/98% Specificity)	Yes
IFITM3	LTB vs J-EPTB	0.9762	0.0125	0.9557 To 0.9968	< 0.0001	1897	96.88	86.02% to 99.84%	95.65	90.33% to 98.50%	22.2713	0.0326	Triage optimal (95% Sensitivity/80% Specificity)	Yes
IFITM3	LTB vs J-EPTB	0.9762	0.0125	0.9557 To 0.9968	< 0.0001	1897	96.88	86.02% to 99.84%	95.65	90.33% to 98.50%	22.2713	0.0326	Triage minimum (90% Sensitivity/70% Specificity)	Yes
IFITM3	LTB vs J-EPTB	0.9762	0.0125	0.9557 To 0.9968	< 0.0001	2493	34.38	20.62% to 50.42%	98.91	94.95% to 99.94%	31.5413	0.6634	Confirmatory minimum (65% Sensitivty/98% Specificity)	No
IFITM3	LTB vs PTB	0.9756	0.01418	0.9523 To 0.9989	< 0.0001	1172	95.92	87.70% to 99.27%	65.22	56.22% to 73.46%	2.7579	0.0626	Triage optimal (95% Sensitivity/80% Specificity)	No
IFITM3	LTB vs PTB	0.9756	0.01418	0.9523 To 0.9989	< 0.0001	3105	91.84	82.29% to 97.16%	100	96.80% to 100.0%		0.0816	Triage minimum (90% Sensitivity/70% Specificity)	Yes
IFITM3	LTB vs PTB	0.9756	0.01418	0.9523 To 0.9989	< 0.0001	2564	93.88	84.93% to 98.31%	98.91	94.95% to 99.94%	86.1284	0.0619	Confirmatory minimum (65% Sensitivty/98% Specificity)	Yes
IFITM3	P-CNTRL vs A-EPTB	0.8705	0.02988	0.8213 To 0.9196	< 0.0001	1017	96	87.94% to 99.28%	47.71	39.50% to 56.01%	1.8359	0.0838	Triage optimal (95% Sensitivity/80% Specificity)	No
IFITM3	P-CNTRL vs A-EPTB	0.8705	0.02988	0.8213 To 0.9196	< 0.0001	1246	90	80.12% to 95.98%	69.72	61.68% to 76.95%	2.9723	0.1434	Triage minimum (90% Sensitivity/70% Specificity)	No
IFITM3	P-CNTRL vs A-EPTB	0.8705	0.02988	0.8213 To 0.9196	< 0.0001	2497	40	28.31% to 52.61%	98.17	94.34% to 99.67%	21.8579	0.6112	Confirmatory minimum (65% Sensitivty/98% Specificity)	No
IFITM3	P-CNTRL vs LTB	0.5043	0.04098	0.4369 To 0.5717	0.9166	421	95.65	90.33% to 98.50%	3.67	1.263% to 8.201%	0.9929	1.1853	Triage optimal (95% Sensitivity/80% Specificity)	No
IFITM3	P-CNTRL vs LTB	0.5043	0.04098	0.4369 To 0.5717	0.9166	566.3	90.22	83.55% to 94.80%	12.84	7.935% to 19.35%	1.0351	0.7617	Triage minimum (90% Sensitivity/70% Specificity)	No
IFITM3	P-CNTRL vs LTB	0.5043	0.04098	0.4369 To 0.5717	0.9166	2511	1.087	0.05574% to 5.053%	98.17	94.34% to 99.67%	0.594	1.0076	Confirmatory minimum (65% Sensitivty/98% Specificity)	No
IFITM3	P-CNTRL vs Active TB	0.9321	0.0153	0.9070 To 0.9573	< 0.0001	1185	95.42	91.16% to 97.99%	66.97	58.82% to 74.42%	2.8889	0.0684	Triage optimal (95% Sensitivity/80% Specificity)	No
IFITM3	P-CNTRL vs Active TB	0.9321	0.0153	0.9070 To 0.9573	< 0.0001	1356	90.08	84.69% to 94.03%	74.31	66.52% to 81.09%	3.5064	0.1335	Triage minimum (90% Sensitivity/70% Specificity)	Yes
IFITM3	P-CNTRL vs Active TB	0.9321	0.0153	0.9070 To 0.9573	< 0.0001	2497	58.78	51.23% to 66.03%	98.17	94.34% to 99.67%	32.1202	0.4199	Confirmatory minimum (65% Sensitivty/98% Specificity)	No
IFITM3	P-CNTRL vs EPTB	0.9061	0.02175	0.8704 To 0.9419	< 0.0001	1230	95.12	89.18% to 98.32%	67.89	59.77% to 75.26%	2.9623	0.0719	Triage optimal (95% Sensitivity/80% Specificity)	No
IFITM3	P-CNTRL vs EPTB	0.9061	0.02175	0.8704 To 0.9419	< 0.0001	1303	90.24	83.08% to 95.05%	72.48	64.57% to 79.44%	3.2791	0.1347	Triage minimum (90% Sensitivity/70% Specificity)	Yes
IFITM3	P-CNTRL vs EPTB	0.9061	0.02175	0.8704 To 0.9419	< 0.0001	2497	37.8	28.84% to 47.45%	98.17	94.34% to 99.67%	20.6557	0.6336	Confirmatory minimum (65% Sensitivty/98% Specificity)	No
IFITM3	P-CNTRL vs J-EPTB	0.9619	0.01506	0.9371 To 0.9866	< 0.0001	1908	96.88	86.02% to 99.84%	91.74	86.03% to 95.62%	11.7288	0.034	Triage optimal (95% Sensitivity/80% Specificity)	Yes
IFITM3	P-CNTRL vs J-EPTB	0.9619	0.01506	0.9371 To 0.9866	< 0.0001	1908	96.88	86.02% to 99.84%	91.74	86.03% to 95.62%	11.7288	0.034	Triage minimum (90% Sensitivity/70% Specificity)	Yes
IFITM3	P-CNTRL vs J-EPTB	0.9619	0.01506	0.9371 To 0.9866	< 0.0001	2511	34.38	20.62% to 50.42%	98.17	94.34% to 99.67%	18.7869	0.6684	Confirmatory minimum (65% Sensitivty/98% Specificity)	No
IFITM3	P-CNTRL vs PTB	0.9757	0.01391	0.9528 To 0.9985	< 0.0001	1178	95.92	87.70% to 99.27%	66.97	58.82% to 74.42%	2.904	0.0609	Triage optimal (95% Sensitivity/80% Specificity)	No
IFITM3	P-CNTRL vs PTB	0.9757	0.01391	0.9528 To 0.9985	< 0.0001	3105	91.84	82.29% to 97.16%	99.08	95.72% to 99.95%	99.8261	0.0824	Triage minimum (90% Sensitivity/70% Specificity)	Yes
IFITM3	P-CNTRL vs PTB	0.9757	0.01391	0.9528 To 0.9985	< 0.0001	2511	93.88	84.93% to 98.31%	98.17	94.34% to 99.67%	51.3005	0.0623	Confirmatory minimum (65% Sensitivty/98% Specificity)	Yes
IFITM3	UK Control vs LTB	0.445	0.04396	0.3727 To 0.5173	0.2137	406.7	95.65	90.33% to 98.50%	0	0.0% to 13.91%	0.9565		Triage optimal (95% Sensitivity/80% Specificity)	No
IFITM3	UK Control vs LTB	0.445	0.04396	0.3727 To 0.5173	0.2137	566.3	90.22	83.55% to 94.80%	0	0.0% to 13.91%	0.9022		Triage minimum (90% Sensitivity/70% Specificity)	No
IFITM3	UK Control vs LTB	0.445	0.04396	0.3727 To 0.5173	0.2137	2275	3.261	0.8946% to 8.212%	100	86.09% to 100.0%			Confirmatory minimum (65% Sensitivty/98% Specificity)	No
IFITM3	UK control vs A-EPTB	0.8555	0.03475	0.7983 To 0.9127	< 0.0001	981.4	96	87.94% to 99.28%	15	4.217% to 34.37%	1.1294	0.2667	Triage optimal (95% Sensitivity/80% Specificity)	No
IFITM3	UK control vs A-EPTB	0.8555	0.03475	0.7983 To 0.9127	< 0.0001	1241	90	80.12% to 95.98%	40	21.71% to 60.64%	1.5	0.25	Triage minimum (90% Sensitivity/70% Specificity)	No
IFITM3	UK control vs A-EPTB	0.8555	0.03475	0.7983 To 0.9127	< 0.0001	2282	44	31.98% to 56.57%	100	86.09% to 100.0%		0.56	Confirmatory minimum (65% Sensitivty/98% Specificity)	No
IFITM3	UK Control vs Active TB	0.9278	0.017	0.8998 To 0.9557	< 0.0001	1202	95.42	91.16% to 97.99%	40	21.71% to 60.64%	1.5903	0.1145	Triage optimal (95% Sensitivity/80% Specificity)	No
IFITM3	UK Control vs Active TB	0.9278	0.017	0.8998 To 0.9557	< 0.0001	1323	90.84	85.58% to 94.63%	45	25.87% to 65.31%	1.6516	0.2036	Triage minimum (90% Sensitivity/70% Specificity)	No
IFITM3	UK Control vs Active TB	0.9278	0.017	0.8998 To 0.9557	< 0.0001	2229	67.18	59.80% to 73.96%	100	86.09% to 100.0%		0.3282	Confirmatory minimum (65% Sensitivty/98% Specificity)	Yes
IFITM3	UK control vs EPTB	0.902	0.02408	0.8624 To 0.9416	< 0.0001	1230	95.12	89.18% to 98.32%	40	21.71% to 60.64%	1.5853	0.122	Triage optimal (95% Sensitivity/80% Specificity)	No
IFITM3	UK control vs EPTB	0.902	0.02408	0.8624 To 0.9416	< 0.0001	1303	90.24	83.08% to 95.05%	45	25.87% to 65.31%	1.6407	0.2169	Triage minimum (90% Sensitivity/70% Specificity)	No
IFITM3	UK control vs EPTB	0.902	0.02408	0.8624 To 0.9416	< 0.0001	2229	51.22	41.61% to 60.76%	100	86.09% to 100.0%		0.4878	Confirmatory minimum (65% Sensitivty/98% Specificity)	No
IFITM3	UK control vs J-EPTB	0.9746	0.01293	0.9533 To 0.9959	< 0.0001	1897	96.88	86.02% to 99.84%	90	71.74% to 98.19%	9.688	0.0347	Triage optimal (95% Sensitivity/80% Specificity)	Yes
IFITM3	UK control vs J-EPTB	0.9746	0.01293	0.9533 To 0.9959	< 0.0001	1897	96.88	86.02% to 99.84%	90	71.74% to 98.19%	9.688	0.0347	Triage minimum (90% Sensitivity/70% Specificity)	Yes
IFITM3	UK control vs J-EPTB	0.9746	0.01293	0.9533 To 0.9959	< 0.0001	2229	62.5	46.44% to 76.74%	100	86.09% to 100.0%		0.375	Confirmatory minimum (65% Sensitivty/98% Specificity)	No
IFITM3	UK control vs PTB	0.9709	0.01686	0.9432 To 0.9987	< 0.0001	1166	95.92	87.70% to 99.27%	40	21.71% to 60.64%	1.5987	0.102	Triage optimal (95% Sensitivity/80% Specificity)	No
IFITM3	UK control vs PTB	0.9709	0.01686	0.9432 To 0.9987	< 0.0001	3105	91.84	82.29% to 97.16%	100	86.09% to 100.0%		0.0816	Triage minimum (90% Sensitivity/70% Specificity)	Yes
IFITM3	UK control vs PTB	0.9709	0.01686	0.9432 To 0.9987	< 0.0001	3105	91.84	82.29% to 97.16%	100	86.09% to 100.0%		0.0816	Confirmatory minimum (65% Sensitivty/98% Specificity)	Yes
SAMD9L	A-CNTRL vs LTB	0.08752	0.02291	0.04983 To 0.1252	< 0.0001	322.7	95.45	90.68% to 98.19%	0	0.0% to 5.816%	0.9545		Triage optimal (95% Sensitivity/80% Specificity)	No
SAMD9L	A-CNTRL vs LTB	0.08752	0.02291	0.04983 To 0.1252	< 0.0001	351.5	90.91	85.07% to 94.98%	0	0.0% to 5.816%	0.9091		Triage minimum (90% Sensitivity/70% Specificity)	No
SAMD9L	A-CNTRL vs LTB	0.08752	0.02291	0.04983 To 0.1252	< 0.0001	9672	0	0.0% to 2.687%	98	90.86% to 99.90%	0	1.0204	Confirmatory minimum (65% Sensitivty/98% Specificity)	No
SAMD9L	A-CNTRL vs A-EPTB	0.5932	0.05761	0.4984 To 0.6880	0.1082	1170	96	87.94% to 99.28%	14	6.760% to 24.69%	1.1163	0.2857	Triage optimal (95% Sensitivity/80% Specificity)	No
SAMD9L	A-CNTRL vs A-EPTB	0.5932	0.05761	0.4984 To 0.6880	0.1082	1293	90	80.12% to 95.98%	18	9.725% to 29.31%	1.0976	0.5556	Triage minimum (90% Sensitivity/70% Specificity)	No
SAMD9L	A-CNTRL vs A-EPTB	0.5932	0.05761	0.4984 To 0.6880	0.1082	9672	0	0.0% to 5.816%	98	90.86% to 99.90%	0	1.0204	Confirmatory minimum (65% Sensitivty/98% Specificity)	No
SAMD9L	A-CNTRL vs Active TB	0.7931	0.03646	0.7331 To 0.8531	< 0.0001	1326	95.42	91.16% to 97.99%	20	11.27% to 31.56%	1.1928	0.229	Triage optimal (95% Sensitivity/80% Specificity)	No
SAMD9L	A-CNTRL vs Active TB	0.7931	0.03646	0.7331 To 0.8531	< 0.0001	1547	90.08	84.69% to 94.03%	32	21.21% to 44.46%	1.3247	0.31	Triage minimum (90% Sensitivity/70% Specificity)	No
SAMD9L	A-CNTRL vs Active TB	0.7931	0.03646	0.7331 To 0.8531	< 0.0001	6417	16.79	11.65% to 23.10%	98	90.86% to 99.90%	8.395	0.8491	Confirmatory minimum (65% Sensitivty/98% Specificity)	No
SAMD9L	A-CNTRL vs EPTB	0.7046	0.04732	0.6268 To 0.7825	< 0.0001	1287	95.12	89.18% to 98.32%	18	9.725% to 29.31%	1.16	0.2711	Triage optimal (95% Sensitivity/80% Specificity)	No
SAMD9L	A-CNTRL vs EPTB	0.7046	0.04732	0.6268 To 0.7825	< 0.0001	1458	90.24	83.08% to 95.05%	28	17.79% to 40.26%	1.2533	0.3486	Triage minimum (90% Sensitivity/70% Specificity)	No
SAMD9L	A-CNTRL vs EPTB	0.7046	0.04732	0.6268 To 0.7825	< 0.0001	9672	0	0.0% to 3.587%	98	90.86% to 99.90%	0	1.0204	Confirmatory minimum (65% Sensitivty/98% Specificity)	No
SAMD9L	A-CNTRL vs J-EPTB	0.8788	0.0389	0.8148 To 0.9427	< 0.0001	2037	96.88	86.02% to 99.84%	70	57.63% to 80.51%	3.2293	0.0446	Triage optimal (95% Sensitivity/80% Specificity)	No
SAMD9L	A-CNTRL vs J-EPTB	0.8788	0.0389	0.8148 To 0.9427	< 0.0001	2105	90.63	77.52% to 97.40%	72	59.74% to 82.21%	3.2368	0.1301	Triage minimum (90% Sensitivity/70% Specificity)	Yes
SAMD9L	A-CNTRL vs J-EPTB	0.8788	0.0389	0.8148 To 0.9427	< 0.0001	9672	0	0.0% to 8.937%	98	90.86% to 99.90%	0	1.0204	Confirmatory minimum (65% Sensitivty/98% Specificity)	No
SAMD9L	A-CNTRL vs PTB	0.9412	0.02751	0.8960 To 0.9865	< 0.0001	2481	95.92	87.70% to 99.27%	84	72.98% to 91.78%	5.995	0.0486	Triage optimal (95% Sensitivity/80% Specificity)	Yes
SAMD9L	A-CNTRL vs PTB	0.9412	0.02751	0.8960 To 0.9865	< 0.0001	4119	91.84	82.29% to 97.16%	94	85.22% to 98.34%	15.3067	0.0868	Triage minimum (90% Sensitivity/70% Specificity)	Yes
SAMD9L	A-CNTRL vs PTB	0.9412	0.02751	0.8960 To 0.9865	< 0.0001	6417	44.9	32.69% to 57.59%	98	90.86% to 99.90%	22.45	0.5622	Confirmatory minimum (65% Sensitivty/98% Specificity)	No
SAMD9L	All controls vs A-EPTB	0.8135	0.0316	0.7615 To 0.8654	< 0.0001	1170	96	87.94% to 99.28%	47.6	41.71% to 53.53%	1.8321	0.084	Triage optimal (95% Sensitivity/80% Specificity)	No
SAMD9L	All controls vs A-EPTB	0.8135	0.0316	0.7615 To 0.8654	< 0.0001	1293	90	80.12% to 95.98%	57.21	51.28% to 62.99%	2.1033	0.1748	Triage minimum (90% Sensitivity/70% Specificity)	No
SAMD9L	All controls vs A-EPTB	0.8135	0.0316	0.7615 To 0.8654	< 0.0001	2916	16	8.219% to 27.02%	98.08	95.65% to 99.34%	8.3333	0.8564	Confirmatory minimum (65% Sensitivty/98% Specificity)	No
SAMD9L	All Controls vs Active TB	0.9127	0.0159	0.8865 To 0.9388	< 0.0001	1330	95.42	91.16% to 97.99%	60.1	54.19% to 65.79%	2.3915	0.0762	Triage optimal (95% Sensitivity/80% Specificity)	No
SAMD9L	All Controls vs Active TB	0.9127	0.0159	0.8865 To 0.9388	< 0.0001	1524	90.84	85.58% to 94.63%	70.67	65.04% to 75.86%	3.0972	0.1296	Triage minimum (90% Sensitivity/70% Specificity)	Yes
SAMD9L	All Controls vs Active TB	0.9127	0.0159	0.8865 To 0.9388	< 0.0001	2868	56.49	48.93% to 63.83%	98.08	95.65% to 99.34%	29.4219	0.4436	Confirmatory minimum (65% Sensitivty/98% Specificity)	No
SAMD9L	All controls vs EPTB	0.8718	0.02253	0.8347 To 0.9088	< 0.0001	1240	95.12	89.18% to 98.32%	53.85	47.91% to 59.70%	2.0611	0.0906	Triage optimal (95% Sensitivity/80% Specificity)	No
SAMD9L	All controls vs EPTB	0.8718	0.02253	0.8347 To 0.9088	< 0.0001	1458	90.24	83.08% to 95.05%	69.23	63.54% to 74.50%	2.9327	0.141	Triage minimum (90% Sensitivity/70% Specificity)	No
SAMD9L	All controls vs EPTB	0.8718	0.02253	0.8347 To 0.9088	< 0.0001	2868	34.15	25.47% to 43.71%	98.08	95.65% to 99.34%	17.7865	0.6714	Confirmatory minimum (65% Sensitivty/98% Specificity)	No
SAMD9L	All controls vs J-EPTB	0.9629	0.01161	0.9438 To 0.9820	< 0.0001	2037	96.88	86.02% to 99.84%	87.98	83.62% to 91.50%	8.0599	0.0355	Triage optimal (95% Sensitivity/80% Specificity)	Yes
SAMD9L	All controls vs J-EPTB	0.9629	0.01161	0.9438 To 0.9820	< 0.0001	2105	90.63	77.52% to 97.40%	88.94	84.70% to 92.32%	8.1944	0.1054	Triage minimum (90% Sensitivity/70% Specificity)	Yes
SAMD9L	All controls vs J-EPTB	0.9629	0.01161	0.9438 To 0.9820	< 0.0001	2868	62.5	46.44% to 76.74%	98.08	95.65% to 99.34%	32.5521	0.3823	Confirmatory minimum (65% Sensitivty/98% Specificity)	No
SAMD9L	All controls vs LTB	0.3024	0.03013	0.2528 To 0.3519	< 0.0001	322.7	95.45	90.68% to 98.19%	1.442	0.3942% to 3.685%	0.9685	3.1553	Triage optimal (95% Sensitivity/80% Specificity)	No
SAMD9L	All controls vs LTB	0.3024	0.03013	0.2528 To 0.3519	< 0.0001	356.5	90	83.99% to 94.29%	1.442	0.3942% to 3.685%	0.9132	6.9348	Triage minimum (90% Sensitivity/70% Specificity)	No
SAMD9L	All controls vs LTB	0.3024	0.03013	0.2528 To 0.3519	< 0.0001	3249	0	0.0% to 2.687%	98.08	95.65% to 99.34%	0	1.0196	Confirmatory minimum (65% Sensitivty/98% Specificity)	No
SAMD9L	All controls vs PTB	0.9812	0.00911	0.9662 To 0.9961	< 0.0001	2481	95.92	87.70% to 99.27%	95.67	92.57% to 97.72%	22.1524	0.0426	Triage optimal (95% Sensitivity/80% Specificity)	Yes
SAMD9L	All controls vs PTB	0.9812	0.00911	0.9662 To 0.9961	< 0.0001	4119	91.84	82.29% to 97.16%	98.56	96.31% to 99.61%	63.7778	0.0828	Triage minimum (90% Sensitivity/70% Specificity)	Yes
SAMD9L	All controls vs PTB	0.9812	0.00911	0.9662 To 0.9961	< 0.0001	4119	91.84	82.29% to 97.16%	98.56	96.31% to 99.61%	63.7778	0.0828	Confirmatory minimum (65% Sensitivty/98% Specificity)	Yes
SAMD9L	LTB vs A-EPTB	0.9344	0.0208	0.9002 To 0.9686	< 0.0001	1164	96	87.94% to 99.28%	78.18	70.71% to 84.48%	4.3996	0.0512	Triage optimal (95% Sensitivity/80% Specificity)	No
SAMD9L	LTB vs A-EPTB	0.9344	0.0208	0.9002 To 0.9686	< 0.0001	1290	90	80.12% to 95.98%	82.73	75.69% to 88.38%	5.2113	0.1209	Triage minimum (90% Sensitivity/70% Specificity)	Yes
SAMD9L	LTB vs A-EPTB	0.9344	0.0208	0.9002 To 0.9686	< 0.0001	2136	50	37.62% to 62.38%	98.18	94.39% to 99.68%	27.4725	0.5093	Confirmatory minimum (65% Sensitivty/98% Specificity)	No
SAMD9L	LTB vs Active TB	0.969	0.0101	0.9524 To 0.9856	< 0.0001	1319	95.42	91.16% to 97.99%	83.64	76.71% to 89.15%	5.8325	0.0548	Triage optimal (95% Sensitivity/80% Specificity)	Yes
SAMD9L	LTB vs Active TB	0.969	0.0101	0.9524 To 0.9856	< 0.0001	1549	90.08	84.69% to 94.03%	93.64	88.38% to 96.98%	14.1635	0.1059	Triage minimum (90% Sensitivity/70% Specificity)	Yes
SAMD9L	LTB vs Active TB	0.969	0.0101	0.9524 To 0.9856	< 0.0001	2136	76.34	69.43% to 82.33%	98.18	94.39% to 99.68%	41.9451	0.241	Confirmatory minimum (65% Sensitivty/98% Specificity)	Yes
SAMD9L	LTB vs EPTB	0.9584	0.0134	0.9363 To 0.9805	< 0.0001	1241	95.12	89.18% to 98.32%	81.82	74.69% to 87.61%	5.2321	0.0596	Triage optimal (95% Sensitivity/80% Specificity)	Yes
SAMD9L	LTB vs EPTB	0.9584	0.0134	0.9363 To 0.9805	< 0.0001	1439	90.24	83.08% to 95.05%	88.18	81.87% to 92.87%	7.6345	0.1107	Triage minimum (90% Sensitivity/70% Specificity)	Yes
SAMD9L	LTB vs EPTB	0.9584	0.0134	0.9363 To 0.9805	< 0.0001	2136	64.63	55.04% to 73.41%	98.18	94.39% to 99.68%	35.511	0.3603	Confirmatory minimum (65% Sensitivty/98% Specificity)	No
SAMD9L	LTB vs J-EPTB	0.996	0.0028	0.9914 To 1.001	< 0.0001	2003	96.88	86.02% to 99.84%	97.27	93.10% to 99.25%	35.4872	0.0321	Triage optimal (95% Sensitivity/80% Specificity)	Yes
SAMD9L	LTB vs J-EPTB	0.996	0.0028	0.9914 To 1.001	< 0.0001	2105	90.63	77.52% to 97.40%	97.27	93.10% to 99.25%	33.1978	0.0963	Triage minimum (90% Sensitivity/70% Specificity)	Yes
SAMD9L	LTB vs J-EPTB	0.996	0.0028	0.9914 To 1.001	< 0.0001	2147	87.5	73.64% to 95.62%	98.18	94.39% to 99.68%	48.0769	0.1273	Confirmatory minimum (65% Sensitivty/98% Specificity)	Yes
SAMD9L	LTB vs PTB	0.996	0.0028	0.9914 To 1.001	< 0.0001	2430	95.92	87.70% to 99.27%	100	97.31% to 100.0%		0.0408	Triage optimal (95% Sensitivity/80% Specificity)	Yes
SAMD9L	LTB vs PTB	0.996	0.0028	0.9914 To 1.001	< 0.0001	2430	95.92	87.70% to 99.27%	100	97.31% to 100.0%		0.0408	Triage minimum (90% Sensitivity/70% Specificity)	Yes
SAMD9L	LTB vs PTB	0.996	0.0028	0.9914 To 1.001	< 0.0001	2147	95.92	87.70% to 99.27%	98.18	94.39% to 99.68%	52.7033	0.0416	Confirmatory minimum (65% Sensitivty/98% Specificity)	Yes
SAMD9L	P-CNTRL vs A-EPTB	0.9276	0.0227	0.8903 To 0.9649	< 0.0001	1169	96	87.94% to 99.28%	73.15	65.24% to 80.08%	3.5754	0.0547	Triage optimal (95% Sensitivity/80% Specificity)	No
SAMD9L	P-CNTRL vs A-EPTB	0.9276	0.0227	0.8903 To 0.9649	< 0.0001	1293	90	80.12% to 95.98%	83.33	76.29% to 88.94%	5.3989	0.12	Triage minimum (90% Sensitivity/70% Specificity)	Yes
SAMD9L	P-CNTRL vs A-EPTB	0.9276	0.0227	0.8903 To 0.9649	< 0.0001	1994	54	41.48% to 66.15%	98.15	94.29% to 99.67%	29.1892	0.4687	Confirmatory minimum (65% Sensitivty/98% Specificity)	No
SAMD9L	P-CNTRL vs LTB	0.454	0.03915	0.3895 To 0.5184	0.2401	322.7	95.45	90.68% to 98.19%	2.778	0.7613% to 7.023%	0.9818	1.6379	Triage optimal (95% Sensitivity/80% Specificity)	No
SAMD9L	P-CNTRL vs LTB	0.454	0.03915	0.3895 To 0.5184	0.2401	356.5	90	83.99% to 94.29%	2.778	0.7613% to 7.023%	0.9257	3.5997	Triage minimum (90% Sensitivity/70% Specificity)	No
SAMD9L	P-CNTRL vs LTB	0.454	0.03915	0.3895 To 0.5184	0.2401	2029	2.727	0.7474% to 6.898%	98.15	94.29% to 99.67%	1.4741	0.9911	Confirmatory minimum (65% Sensitivty/98% Specificity)	No
SAMD9L	P-CNTRL vs Active TB	0.9665	0.0109	0.9485 To 0.9844	< 0.0001	1308	95.42	91.16% to 97.99%	83.33	76.29% to 88.94%	5.7241	0.055	Triage optimal (95% Sensitivity/80% Specificity)	Yes
SAMD9L	P-CNTRL vs Active TB	0.9665	0.0109	0.9485 To 0.9844	< 0.0001	1525	90.84	85.58% to 94.63%	90.74	84.80% to 94.89%	9.8099	0.1009	Triage minimum (90% Sensitivity/70% Specificity)	Yes
SAMD9L	P-CNTRL vs Active TB	0.9665	0.0109	0.9485 To 0.9844	< 0.0001	1994	80.15	73.55% to 85.70%	98.15	94.29% to 99.67%	43.3243	0.2022	Confirmatory minimum (65% Sensitivty/98% Specificity)	Yes
SAMD9L	P-CNTRL vs EPTB	0.9546	0.0146	0.9306 To 0.9786	< 0.0001	1281	95.12	89.18% to 98.32%	83.33	76.29% to 88.94%	5.7061	0.0586	Triage optimal (95% Sensitivity/80% Specificity)	Yes
SAMD9L	P-CNTRL vs EPTB	0.9546	0.0146	0.9306 To 0.9786	< 0.0001	1370	90.24	83.08% to 95.05%	86.11	79.42% to 91.24%	6.4968	0.1133	Triage minimum (90% Sensitivity/70% Specificity)	Yes
SAMD9L	P-CNTRL vs EPTB	0.9546	0.0146	0.9306 To 0.9786	< 0.0001	1994	70.73	61.37% to 78.93%	98.15	94.29% to 99.67%	38.2324	0.2982	Confirmatory minimum (65% Sensitivty/98% Specificity)	Yes
SAMD9L	P-CNTRL vs J-EPTB	0.9968	0.0027	0.9924 To 1.001	< 0.0001	2004	96.88	86.02% to 99.84%	98.15	94.29% to 99.67%	52.3676	0.0318	Triage optimal (95% Sensitivity/80% Specificity)	Yes
SAMD9L	P-CNTRL vs J-EPTB	0.9968	0.0027	0.9924 To 1.001	< 0.0001	2105	90.63	77.52% to 97.40%	99.07	95.68% to 99.95%	97.4516	0.0946	Triage minimum (90% Sensitivity/70% Specificity)	Yes
SAMD9L	P-CNTRL vs J-EPTB	0.9968	0.0027	0.9924 To 1.001	< 0.0001	2004	96.88	86.02% to 99.84%	98.15	94.29% to 99.67%	52.3676	0.0318	Confirmatory minimum (65% Sensitivty/98% Specificity)	Yes
SAMD9L	P-CNTRL vs PTB	0.9968	0.0027	0.9924 To 1.001	< 0.0001	2305	95.92	87.70% to 99.27%	99.07	95.68% to 99.95%	103.14	0.0412	Triage optimal (95% Sensitivity/80% Specificity)	Yes
SAMD9L	P-CNTRL vs PTB	0.9968	0.0027	0.9924 To 1.001	< 0.0001	4119	91.84	82.29% to 97.16%	100	97.26% to 100.0%			Triage minimum (90% Sensitivity/70% Specificity)	Yes
SAMD9L	P-CNTRL vs PTB	0.9968	0.0027	0.9924 To 1.001	< 0.0001	2029	95.92	87.70% to 99.27%	98.15	94.29% to 99.67%	51.8486	0.0416	Confirmatory minimum (65% Sensitivty/98% Specificity)	Yes
SAMD9L	UK Control vs LTB	0.1899	0.03435	0.1334 To 0.2464	< 0.0001	322.7	95.45	90.68% to 98.19%	0	0.0% to 5.816%	0.9545		Triage optimal (95% Sensitivity/80% Specificity)	No
SAMD9L	UK Control vs LTB	0.1899	0.03435	0.1334 To 0.2464	< 0.0001	351.5	90.91	85.07% to 94.98%	0	0.0% to 5.816%	0.9091		Triage minimum (90% Sensitivity/70% Specificity)	No
SAMD9L	UK Control vs LTB	0.1899	0.03435	0.1334 To 0.2464	< 0.0001	2288	0.9091	0.04662% to 4.240%	100	94.18% to 100.0%		0.9909	Confirmatory minimum (65% Sensitivty/98% Specificity)	No
SAMD9L	UK control vs A-EPTB	0.7872	0.04543	0.7125 To 0.8619	< 0.0001	1158	96	87.94% to 99.28%	26	16.12% to 38.13%	1.2973	0.1538	Triage optimal (95% Sensitivity/80% Specificity)	No
SAMD9L	UK control vs A-EPTB	0.7872	0.04543	0.7125 To 0.8619	< 0.0001	1293	90	80.12% to 95.98%	40	28.31% to 52.61%	1.5	0.25	Triage minimum (90% Sensitivity/70% Specificity)	No
SAMD9L	UK control vs A-EPTB	0.7872	0.04543	0.7125 To 0.8619	< 0.0001	2243	42	30.14% to 54.60%	100	94.18% to 100.0%		0.58	Confirmatory minimum (65% Sensitivty/98% Specificity)	No
SAMD9L	UK Control vs Active TB	0.9075	0.0211	0.8727 To 0.9422	< 0.0001	1325	95.42	91.16% to 97.99%	48	35.73% to 60.46%	1.835	0.0954	Triage optimal (95% Sensitivity/80% Specificity)	No
SAMD9L	UK Control vs Active TB	0.9075	0.0211	0.8727 To 0.9422	< 0.0001	1547	90.08	84.69% to 94.03%	68	55.54% to 78.79%	2.815	0.1459	Triage minimum (90% Sensitivity/70% Specificity)	No
SAMD9L	UK Control vs Active TB	0.9075	0.0211	0.8727 To 0.9422	< 0.0001	2243	71.76	64.57% to 78.18%	100	94.18% to 100.0%		0.2824	Confirmatory minimum (65% Sensitivty/98% Specificity)	Yes
SAMD9L	UK control vs EPTB	0.86	0.0312	0.8086 To 0.9114	< 0.0001	1275	95.12	89.18% to 98.32%	40	28.31% to 52.61%	1.5853	0.122	Triage optimal (95% Sensitivity/80% Specificity)	No
SAMD9L	UK control vs EPTB	0.86	0.0312	0.8086 To 0.9114	< 0.0001	1382	90.24	83.08% to 95.05%	62	49.40% to 73.49%	2.3747	0.1574	Triage minimum (90% Sensitivity/70% Specificity)	No
SAMD9L	UK control vs EPTB	0.86	0.0312	0.8086 To 0.9114	< 0.0001	2243	57.32	47.63% to 66.59%	100	94.18% to 100.0%		0.4268	Confirmatory minimum (65% Sensitivty/98% Specificity)	No
SAMD9L	UK control vs J-EPTB	0.9738	0.0135	0.9515 To 0.9960	< 0.0001	2027	96.88	86.02% to 99.84%	84	72.98% to 91.78%	6.055	0.0371	Triage optimal (95% Sensitivity/80% Specificity)	Yes
SAMD9L	UK control vs J-EPTB	0.9738	0.0135	0.9515 To 0.9960	< 0.0001	2105	90.63	77.52% to 97.40%	84	72.98% to 91.78%	5.6644	0.1115	Triage minimum (90% Sensitivity/70% Specificity)	Yes
SAMD9L	UK control vs J-EPTB	0.9738	0.0135	0.9515 To 0.9960	< 0.0001	2325	81.25	66.31% to 91.50%	100	94.18% to 100.0%		0.1875	Confirmatory minimum (65% Sensitivty/98% Specificity)	Yes
SAMD9L	UK control vs PTB	0.9869	0.0095	0.9713 To 1.003	< 0.0001	2379	95.92	87.70% to 99.27%	100	94.18% to 100.0%		0.0408	Triage optimal (95% Sensitivity/80% Specificity)	Yes
SAMD9L	UK control vs PTB	0.9869	0.0095	0.9713 To 1.003	< 0.0001	2379	95.92	87.70% to 99.27%	100	94.18% to 100.0%		0.0408	Triage minimum (90% Sensitivity/70% Specificity)	Yes
SAMD9L	UK control vs PTB	0.9869	0.0095	0.9713 To 1.003	< 0.0001	2379	95.92	87.70% to 99.27%	100	94.18% to 100.0%		0.0408	Confirmatory minimum (65% Sensitivty/98% Specificity)	Yes
SNX10	A-CNTRL vs LTB	0.1913	0.03976	0.1259 To 0.2567	< 0.0001	807.2	95.45	90.68% to 98.19%	2	0.1025% to 9.140%	0.974	2.275	Triage optimal (95% Sensitivity/80% Specificity)	No
SNX10	A-CNTRL vs LTB	0.1913	0.03976	0.1259 To 0.2567	< 0.0001	1042	90.91	85.07% to 94.98%	2	0.1025% to 9.140%	0.9277	4.545	Triage minimum (90% Sensitivity/70% Specificity)	No
SNX10	A-CNTRL vs LTB	0.1913	0.03976	0.1259 To 0.2567	< 0.0001	7286	0	0.0% to 2.687%	98	90.86% to 99.90%	0	1.0204	Confirmatory minimum (65% Sensitivty/98% Specificity)	No
SNX10	A-CNTRL vs A-EPTB	0.4768	0.05853	0.3805 To 0.5731	0.6893	1198	96	87.94% to 99.28%	4	0.7154% to 12.06%	1	1	Triage optimal (95% Sensitivity/80% Specificity)	No
SNX10	A-CNTRL vs A-EPTB	0.4768	0.05853	0.3805 To 0.5731	0.6893	1592	90	80.12% to 95.98%	8	2.779% to 17.38%	0.9783	1.25	Triage minimum (90% Sensitivity/70% Specificity)	No
SNX10	A-CNTRL vs A-EPTB	0.4768	0.05853	0.3805 To 0.5731	0.6893	7286	0	0.0% to 5.816%	98	90.86% to 99.90%	0	1.0204	Confirmatory minimum (65% Sensitivty/98% Specificity)	No
SNX10	A-CNTRL vs Active TB	0.6262	0.045	0.5523 To 0.7001	0.0088714	1592	95.35	91.03% to 97.96%	8	2.779% to 17.38%	1.0364	0.5813	Triage optimal (95% Sensitivity/80% Specificity)	No
SNX10	A-CNTRL vs Active TB	0.6262	0.045	0.5523 To 0.7001	0.0088714	1859	90.7	85.36% to 94.54%	14	6.760% to 24.69%	1.0547	0.6643	Triage minimum (90% Sensitivity/70% Specificity)	No
SNX10	A-CNTRL vs Active TB	0.6262	0.045	0.5523 To 0.7001	0.0088714	6745	13.18	8.574% to 19.11%	98	90.86% to 99.90%	6.59	0.8859	Confirmatory minimum (65% Sensitivty/98% Specificity)	No
SNX10	A-CNTRL vs EPTB	0.5272	0.05174	0.4421 To 0.6123	0.6023	1542	95.06	89.06% to 98.30%	6	1.655% to 14.78%	1.0113	0.8233	Triage optimal (95% Sensitivity/80% Specificity)	No
SNX10	A-CNTRL vs EPTB	0.5272	0.05174	0.4421 To 0.6123	0.6023	1747	90.12	82.88% to 94.99%	12	5.357% to 22.32%	1.0241	0.8233	Triage minimum (90% Sensitivity/70% Specificity)	No
SNX10	A-CNTRL vs EPTB	0.5272	0.05174	0.4421 To 0.6123	0.6023	6745	6.173	2.464% to 12.54%	98	90.86% to 99.90%	3.0865	0.9574	Confirmatory minimum (65% Sensitivty/98% Specificity)	No
SNX10	A-CNTRL vs J-EPTB	0.6084	0.06586	0.5000 To 0.7167	0.1026	1737	96.77	85.59% to 99.83%	12	5.357% to 22.32%	1.0997	0.2692	Triage optimal (95% Sensitivity/80% Specificity)	No
SNX10	A-CNTRL vs J-EPTB	0.6084	0.06586	0.5000 To 0.7167	0.1026	2067	90.32	76.85% to 97.31%	16	8.219% to 27.02%	1.0752	0.605	Triage minimum (90% Sensitivity/70% Specificity)	No
SNX10	A-CNTRL vs J-EPTB	0.6084	0.06586	0.5000 To 0.7167	0.1026	6745	16.13	6.578% to 30.96%	98	90.86% to 99.90%	8.065	0.8558	Confirmatory minimum (65% Sensitivty/98% Specificity)	No
SNX10	A-CNTRL vs PTB	0.7933	0.04573	0.7181 To 0.8686	< 0.0001	2243	95.83	87.46% to 99.25%	18	9.725% to 29.31%	1.1687	0.2317	Triage optimal (95% Sensitivity/80% Specificity)	No
SNX10	A-CNTRL vs PTB	0.7933	0.04573	0.7181 To 0.8686	< 0.0001	3212	91.67	81.94% to 97.10%	54	41.48% to 66.15%	1.9928	0.1543	Triage minimum (90% Sensitivity/70% Specificity)	No
SNX10	A-CNTRL vs PTB	0.7933	0.04573	0.7181 To 0.8686	< 0.0001	6889	25	15.10% to 37.34%	98	90.86% to 99.90%	12.5	0.7653	Confirmatory minimum (65% Sensitivty/98% Specificity)	No
SNX10	All controls vs A-EPTB	0.6078	0.04359	0.5360 To 0.6795	0.018	1232	96	87.94% to 99.28%	13.88	10.11% to 18.43%	1.1147	0.2882	Triage optimal (95% Sensitivity/80% Specificity)	No
SNX10	All controls vs A-EPTB	0.6078	0.04359	0.5360 To 0.6795	0.018	1570	90	80.12% to 95.98%	22.97	18.25% to 28.26%	1.1684	0.4354	Triage minimum (90% Sensitivity/70% Specificity)	No
SNX10	All controls vs A-EPTB	0.6078	0.04359	0.5360 To 0.6795	0.018	5333	6	1.655% to 14.78%	98.09	95.67% to 99.34%	3.1414	0.9583	Confirmatory minimum (65% Sensitivty/98% Specificity)	No
SNX10	All Controls vs Active TB	0.7332	0.0278	0.6875 To 0.7790	< 0.0001	1574	95.35	91.03% to 97.96%	6	1.655% to 14.78%	1.0144	0.775	Triage optimal (95% Sensitivity/80% Specificity)	No
SNX10	All Controls vs Active TB	0.7332	0.0278	0.6875 To 0.7790	< 0.0001	1859	90.7	85.36% to 94.54%	14	6.760% to 24.69%	1.0547	0.6643	Triage minimum (90% Sensitivity/70% Specificity)	No
SNX10	All Controls vs Active TB	0.7332	0.0278	0.6875 To 0.7790	< 0.0001	6745	13.18	8.574% to 19.11%	98	90.86% to 99.90%	6.59	0.8859	Confirmatory minimum (65% Sensitivty/98% Specificity)	No
SNX10	All controls vs EPTB	0.6527	0.03518	0.5949 To 0.7106	< 0.0001	1542	95.06	89.06% to 98.30%	6	1.655% to 14.78%	1.0113	0.8233	Triage optimal (95% Sensitivity/80% Specificity)	No
SNX10	All controls vs EPTB	0.6527	0.03518	0.5949 To 0.7106	< 0.0001	1747	90.12	82.88% to 94.99%	12	5.357% to 22.32%	1.0241	0.8233	Triage minimum (90% Sensitivity/70% Specificity)	No
SNX10	All controls vs EPTB	0.6527	0.03518	0.5949 To 0.7106	< 0.0001	7306	4.938	1.704% to 10.94%	98	90.86% to 99.90%	2.469	0.97	Confirmatory minimum (65% Sensitivty/98% Specificity)	No
SNX10	All controls vs J-EPTB	0.7253	0.0463	0.6491 To 0.8014	< 0.0001	1737	96.77	85.59% to 99.83%	12	5.357% to 22.32%	1.0997	0.2692	Triage optimal (95% Sensitivity/80% Specificity)	No
SNX10	All controls vs J-EPTB	0.7253	0.0463	0.6491 To 0.8014	< 0.0001	2067	90.32	76.85% to 97.31%	16	8.219% to 27.02%	1.0752	0.605	Triage minimum (90% Sensitivity/70% Specificity)	No
SNX10	All controls vs J-EPTB	0.7253	0.0463	0.6491 To 0.8014	< 0.0001	6745	16.13	6.578% to 30.96%	98	90.86% to 99.90%	8.065	0.8558	Confirmatory minimum (65% Sensitivty/98% Specificity)	No
SNX10	All controls vs LTB	0.3463	0.03013	0.2967 To 0.3959	< 0.0001	807.2	95.45	90.68% to 98.19%	2	0.1025% to 9.140%	0.974	2.275	Triage optimal (95% Sensitivity/80% Specificity)	No
SNX10	All controls vs LTB	0.3463	0.03013	0.2967 To 0.3959	< 0.0001	1063	90	83.99% to 94.29%	4	0.7154% to 12.06%	0.9375	2.5	Triage minimum (90% Sensitivity/70% Specificity)	No
SNX10	All controls vs LTB	0.3463	0.03013	0.2967 To 0.3959	< 0.0001	7286	0	0.0% to 2.687%	98	90.86% to 99.90%	0	1.0204	Confirmatory minimum (65% Sensitivty/98% Specificity)	No
SNX10	All controls vs PTB	0.8691	0.02622	0.8260 To 0.9123	< 0.0001	2243	95.83	87.46% to 99.25%	18	9.725% to 29.31%	1.1687	0.2317	Triage optimal (95% Sensitivity/80% Specificity)	No
SNX10	All controls vs PTB	0.8691	0.02622	0.8260 To 0.9123	< 0.0001	3212	91.67	81.94% to 97.10%	54	41.48% to 66.15%	1.9928	0.1543	Triage minimum (90% Sensitivity/70% Specificity)	No
SNX10	All controls vs PTB	0.8691	0.02622	0.8260 To 0.9123	< 0.0001	6889	25	15.10% to 37.34%	98	90.86% to 99.90%	12.5	0.7653	Confirmatory minimum (65% Sensitivty/98% Specificity)	No
SNX10	LTB vs A-EPTB	0.7704	0.0435	0.6988 To 0.8420	< 0.0001	1218	96	87.94% to 99.28%	14.55	9.341% to 21.25%	1.1235	0.2749	Triage optimal (95% Sensitivity/80% Specificity)	No
SNX10	LTB vs A-EPTB	0.7704	0.0435	0.6988 To 0.8420	< 0.0001	1589	90	80.12% to 95.98%	30.91	23.67% to 38.94%	1.3026	0.3235	Triage minimum (90% Sensitivity/70% Specificity)	No
SNX10	LTB vs A-EPTB	0.7704	0.0435	0.6988 To 0.8420	< 0.0001	3383	44	31.98% to 56.57%	98.18	94.39% to 99.68%	24.1758	0.5704	Confirmatory minimum (65% Sensitivty/98% Specificity)	No
SNX10	LTB vs Active TB	0.8718	0.0227	0.8345 To 0.9091	< 0.0001	1571	95.35	91.03% to 97.96%	30	22.84% to 37.99%	1.3621	0.155	Triage optimal (95% Sensitivity/80% Specificity)	No
SNX10	LTB vs Active TB	0.8718	0.0227	0.8345 To 0.9091	< 0.0001	1859	90.7	85.36% to 94.54%	50	41.78% to 58.22%	1.814	0.186	Triage minimum (90% Sensitivity/70% Specificity)	No
SNX10	LTB vs Active TB	0.8718	0.0227	0.8345 To 0.9091	< 0.0001	3383	60.47	52.87% to 67.69%	98.18	94.39% to 99.68%	33.2253	0.4026	Confirmatory minimum (65% Sensitivty/98% Specificity)	No
SNX10	LTB vs EPTB	0.8125	0.0325	0.7590 To 0.8659	< 0.0001	1535	95.06	89.06% to 98.30%	30	22.84% to 37.99%	1.358	0.1647	Triage optimal (95% Sensitivity/80% Specificity)	No
SNX10	LTB vs EPTB	0.8125	0.0325	0.7590 To 0.8659	< 0.0001	1739	90.12	82.88% to 94.99%	37.27	29.57% to 45.50%	1.4366	0.2651	Triage minimum (90% Sensitivity/70% Specificity)	No
SNX10	LTB vs EPTB	0.8125	0.0325	0.7590 To 0.8659	< 0.0001	3383	45.68	36.20% to 55.40%	98.18	94.39% to 99.68%	25.0989	0.5533	Confirmatory minimum (65% Sensitivty/98% Specificity)	No
SNX10	LTB vs J-EPTB	0.8804	0.0376	0.8185 To 0.9422	< 0.0001	1751	96.77	85.59% to 99.83%	40	32.14% to 48.27%	1.6128	0.0808	Triage optimal (95% Sensitivity/80% Specificity)	No
SNX10	LTB vs J-EPTB	0.8804	0.0376	0.8185 To 0.9422	< 0.0001	1992	90.32	76.85% to 97.31%	56.36	48.07% to 64.39%	2.0697	0.1718	Triage minimum (90% Sensitivity/70% Specificity)	No
SNX10	LTB vs J-EPTB	0.8804	0.0376	0.8185 To 0.9422	< 0.0001	3402	48.39	32.67% to 64.34%	98.18	94.39% to 99.68%	26.5879	0.5257	Confirmatory minimum (65% Sensitivty/98% Specificity)	No
SNX10	LTB vs PTB	0.972	0.0131	0.9504 To 0.9935	< 0.0001	2243	95.83	87.46% to 99.25%	68.18	60.11% to 75.50%	3.0116	0.0612	Triage optimal (95% Sensitivity/80% Specificity)	No
SNX10	LTB vs PTB	0.972	0.0131	0.9504 To 0.9935	< 0.0001	3177	91.67	81.94% to 97.10%	95.45	90.68% to 98.19%	20.1473	0.0873	Triage minimum (90% Sensitivity/70% Specificity)	Yes
SNX10	LTB vs PTB	0.972	0.0131	0.9504 To 0.9935	< 0.0001	3389	85.42	74.35% to 92.95%	98.18	94.39% to 99.68%	46.9341	0.1485	Confirmatory minimum (65% Sensitivty/98% Specificity)	Yes
SNX10	P-CNTRL vs A-EPTB	0.7428	0.0415	0.6744 To 0.8111	< 0.0001	1200	96	87.94% to 99.28%	22.02	15.67% to 29.55%	1.2311	0.1817	Triage optimal (95% Sensitivity/80% Specificity)	No
SNX10	P-CNTRL vs A-EPTB	0.7428	0.0415	0.6744 To 0.8111	< 0.0001	1570	90	80.12% to 95.98%	38.53	30.72% to 46.83%	1.4641	0.2595	Triage minimum (90% Sensitivity/70% Specificity)	No
SNX10	P-CNTRL vs A-EPTB	0.7428	0.0415	0.6744 To 0.8111	< 0.0001	4455	14	6.760% to 24.69%	98.17	94.34% to 99.67%	7.6503	0.876	Confirmatory minimum (65% Sensitivty/98% Specificity)	No
SNX10	P-CNTRL vs LTB	0.5128	0.03979	0.4474 To 0.5783	0.7426	809.6	95.45	90.68% to 98.19%	9.174	5.062% to 15.06%	1.0509	0.496	Triage optimal (95% Sensitivity/80% Specificity)	No
SNX10	P-CNTRL vs LTB	0.5128	0.03979	0.4474 To 0.5783	0.7426	1061	90	83.99% to 94.29%	20.18	14.08% to 27.55%	1.1275	0.4955	Triage minimum (90% Sensitivity/70% Specificity)	No
SNX10	P-CNTRL vs LTB	0.5128	0.03979	0.4474 To 0.5783	0.7426	4861	0	0.0% to 2.687%	98.17	94.34% to 99.67%	0	1.0186	Confirmatory minimum (65% Sensitivty/98% Specificity)	No
SNX10	P-CNTRL vs Active TB	0.8385	0.0255	0.7966 To 0.8804	< 0.0001	1587	95.35	91.03% to 97.96%	39.45	31.58% to 47.76%	1.5747	0.1179	Triage optimal (95% Sensitivity/80% Specificity)	No
SNX10	P-CNTRL vs Active TB	0.8385	0.0255	0.7966 To 0.8804	< 0.0001	1859	90.7	85.36% to 94.54%	51.38	43.09% to 59.61%	1.8655	0.181	Triage minimum (90% Sensitivity/70% Specificity)	No
SNX10	P-CNTRL vs Active TB	0.8385	0.0255	0.7966 To 0.8804	< 0.0001	4455	30.23	23.59% to 37.57%	98.17	94.34% to 99.67%	16.5191	0.7107	Confirmatory minimum (65% Sensitivty/98% Specificity)	No
SNX10	P-CNTRL vs EPTB	0.7804	0.0333	0.7255 To 0.8352	< 0.0001	1350	95.06	89.06% to 98.30%	28.44	21.39% to 36.40%	1.3284	0.1737	Triage optimal (95% Sensitivity/80% Specificity)	No
SNX10	P-CNTRL vs EPTB	0.7804	0.0333	0.7255 To 0.8352	< 0.0001	1750	90.12	82.88% to 94.99%	45.87	37.72% to 54.19%	1.6649	0.2154	Triage minimum (90% Sensitivity/70% Specificity)	No
SNX10	P-CNTRL vs EPTB	0.7804	0.0333	0.7255 To 0.8352	< 0.0001	4455	20.99	13.84% to 29.80%	98.17	94.34% to 99.67%	11.4699	0.8048	Confirmatory minimum (65% Sensitivty/98% Specificity)	No
SNX10	P-CNTRL vs J-EPTB	0.8411	0.0374	0.7795 To 0.9026	< 0.0001	1750	96.77	85.59% to 99.83%	45.87	37.72% to 54.19%	1.7877	0.0704	Triage optimal (95% Sensitivity/80% Specificity)	No
SNX10	P-CNTRL vs J-EPTB	0.8411	0.0374	0.7795 To 0.9026	< 0.0001	2195	90.32	76.85% to 97.31%	62.39	54.11% to 70.15%	2.4015	0.1552	Triage minimum (90% Sensitivity/70% Specificity)	No
SNX10	P-CNTRL vs J-EPTB	0.8411	0.0374	0.7795 To 0.9026	< 0.0001	4620	32.26	18.66% to 48.54%	98.17	94.34% to 99.67%	17.6284	0.69	Confirmatory minimum (65% Sensitivty/98% Specificity)	No
SNX10	P-CNTRL vs PTB	0.9365	0.019	0.9053 To 0.9677	< 0.0001	2243	95.83	87.46% to 99.25%	63.3	55.04% to 71.01%	2.6112	0.0659	Triage optimal (95% Sensitivity/80% Specificity)	No
SNX10	P-CNTRL vs PTB	0.9365	0.019	0.9053 To 0.9677	< 0.0001	3207	91.67	81.94% to 97.10%	86.24	79.60% to 91.32%	6.6621	0.0966	Triage minimum (90% Sensitivity/70% Specificity)	Yes
SNX10	P-CNTRL vs PTB	0.9365	0.019	0.9053 To 0.9677	< 0.0001	4455	45.83	33.43% to 58.63%	98.17	94.34% to 99.67%	25.0437	0.5518	Confirmatory minimum (65% Sensitivty/98% Specificity)	No
SNX10	UK Control vs LTB	0.1382	0.03263	0.08450 To 0.1919	< 0.0001	807.2	95.45	90.68% to 98.19%	0	0.0% to 5.816%	0.9545		Triage optimal (95% Sensitivity/80% Specificity)	No
SNX10	UK Control vs LTB	0.1382	0.03263	0.08450 To 0.1919	< 0.0001	1042	90.91	85.07% to 94.98%	0	0.0% to 5.816%	0.9091		Triage minimum (90% Sensitivity/70% Specificity)	No
SNX10	UK Control vs LTB	0.1382	0.03263	0.08450 To 0.1919	< 0.0001	5151	0	0.0% to 2.687%	98	90.86% to 99.90%	0	1.0204	Confirmatory minimum (65% Sensitivty/98% Specificity)	No
SNX10	UK control vs A-EPTB	0.4444	0.05876	0.3477 To 0.5411	0.3379	1583	95.35	91.03% to 97.96%	6	1.655% to 14.78%	1.0144	0.775	Triage optimal (95% Sensitivity/80% Specificity)	No
SNX10	UK control vs A-EPTB	0.4444	0.05876	0.3477 To 0.5411	0.3379	1859	90.7	85.36% to 94.54%	6	1.655% to 14.78%	0.9649	1.55	Triage minimum (90% Sensitivity/70% Specificity)	No
SNX10	UK control vs A-EPTB	0.4444	0.05876	0.3477 To 0.5411	0.3379	5020	21.71	15.89% to 28.53%	98	90.86% to 99.90%	10.855	0.7989	Confirmatory minimum (65% Sensitivty/98% Specificity)	No
SNX10	UK Control vs Active TB	0.6109	0.04302	0.5401 To 0.6816	0.02152	1232	96	87.94% to 99.28%	2	0.1025% to 9.140%	0.9796	2	Triage optimal (95% Sensitivity/80% Specificity)	No
SNX10	UK Control vs Active TB	0.6109	0.04302	0.5401 To 0.6816	0.02152	1583	90	80.12% to 95.98%	6	1.655% to 14.78%	0.9574	1.6667	Triage minimum (90% Sensitivity/70% Specificity)	No
SNX10	UK Control vs Active TB	0.6109	0.04302	0.5401 To 0.6816	0.02152	5020	8	2.779% to 17.38%	98	90.86% to 99.90%	4	0.9388	Confirmatory minimum (65% Sensitivty/98% Specificity)	No
SNX10	UK control vs EPTB	0.5	0.05068	0.4166 To 0.5834	1	1367	95.06	89.06% to 98.30%	2	0.1025% to 9.140%	0.97	2.47	Triage optimal (95% Sensitivity/80% Specificity)	No
SNX10	UK control vs EPTB	0.5	0.05068	0.4166 To 0.5834	1	1747	90.12	82.88% to 94.99%	6	1.655% to 14.78%	0.9587	1.6467	Triage minimum (90% Sensitivity/70% Specificity)	No
SNX10	UK control vs EPTB	0.5	0.05068	0.4166 To 0.5834	1	5020	14.81	8.777% to 22.90%	98	90.86% to 99.90%	7.405	0.8693	Confirmatory minimum (65% Sensitivty/98% Specificity)	No
SNX10	UK control vs J-EPTB	0.5897	0.06887	0.4764 To 0.7030	0.1768	1634	96.77	85.59% to 99.83%	6	1.655% to 14.78%	1.0295	0.5383	Triage optimal (95% Sensitivity/80% Specificity)	No
SNX10	UK control vs J-EPTB	0.5897	0.06887	0.4764 To 0.7030	0.1768	2190	90.32	76.85% to 97.31%	12	5.357% to 22.32%	1.0264	0.8067	Triage minimum (90% Sensitivity/70% Specificity)	No
SNX10	UK control vs J-EPTB	0.5897	0.06887	0.4764 To 0.7030	0.1768	5128	25.81	13.54% to 41.77%	98	90.86% to 99.90%	12.905	0.757	Confirmatory minimum (65% Sensitivty/98% Specificity)	No
SNX10	UK control vs PTB	0.7979	0.04504	0.7238 To 0.8720	< 0.0001	2245	95.83	87.46% to 99.25%	14	6.760% to 24.69%	1.1143	0.2979	Triage optimal (95% Sensitivity/80% Specificity)	No
SNX10	UK control vs PTB	0.7979	0.04504	0.7238 To 0.8720	< 0.0001	3215	91.67	81.94% to 97.10%	58	45.40% to 69.86%	2.1826	0.1436	Triage minimum (90% Sensitivity/70% Specificity)	No
SNX10	UK control vs PTB	0.7979	0.04504	0.7238 To 0.8720	< 0.0001	5151	33.33	22.15% to 46.13%	98	90.86% to 99.90%	16.665	0.6803	Confirmatory minimum (65% Sensitivty/98% Specificity)	No
TMEM49	A-CNTRL vs LTB	0.6002	0.04731	0.5224 To 0.6780	0.0434	528.7	95.33	90.43% to 98.14%	24	14.47% to 35.97%	1.2543	0.1946	Triage optimal (95% Sensitivity/80% Specificity)	No
TMEM49	A-CNTRL vs LTB	0.6002	0.04731	0.5224 To 0.6780	0.0434	565.7	90.65	84.66% to 94.84%	24	14.47% to 35.97%	1.1928	0.3896	Triage minimum (90% Sensitivity/70% Specificity)	No
TMEM49	A-CNTRL vs LTB	0.6002	0.04731	0.5224 To 0.6780	0.0434	1129	34.58	26.95% to 42.87%	98	90.86% to 99.90%	17.29	0.6676	Confirmatory minimum (65% Sensitivty/98% Specificity)	No
TMEM49	A-CNTRL vs A-EPTB	0.3632	0.05781	0.2681 To 0.4583	0.01839	221.1	96	87.94% to 99.28%	2	0.1025% to 9.140%	0.9796	2	Triage optimal (95% Sensitivity/80% Specificity)	No
TMEM49	A-CNTRL vs A-EPTB	0.3632	0.05781	0.2681 To 0.4583	0.01839	248.4	90	80.12% to 95.98%	8	2.779% to 17.38%	0.9783	1.25	Triage minimum (90% Sensitivity/70% Specificity)	No
TMEM49	A-CNTRL vs A-EPTB	0.3632	0.05781	0.2681 To 0.4583	0.01839	1129	12	5.357% to 22.32%	98	90.86% to 99.90%	6	0.898	Confirmatory minimum (65% Sensitivty/98% Specificity)	No
TMEM49	A-CNTRL vs Active TB	0.5848	0.04407	0.5123 To 0.6573	0.078	250.3	95.42	91.16% to 97.99%	8	2.779% to 17.38%	1.0372	0.5725	Triage optimal (95% Sensitivity/80% Specificity)	No
TMEM49	A-CNTRL vs Active TB	0.5848	0.04407	0.5123 To 0.6573	0.078	272.6	90.84	85.58% to 94.63%	10	4.024% to 19.88%	1.0093	0.916	Triage minimum (90% Sensitivity/70% Specificity)	No
TMEM49	A-CNTRL vs Active TB	0.5848	0.04407	0.5123 To 0.6573	0.078	1129	22.9	16.99% to 29.75%	98	90.86% to 99.90%	11.45	0.7867	Confirmatory minimum (65% Sensitivty/98% Specificity)	No
TMEM49	A-CNTRL vs EPTB	0.5537	0.05	0.4714 To 0.6359	0.3021	242	95.12	89.18% to 98.32%	6	1.655% to 14.78%	1.0119	0.8133	Triage optimal (95% Sensitivity/80% Specificity)	No
TMEM49	A-CNTRL vs EPTB	0.5537	0.05	0.4714 To 0.6359	0.3021	266.3	90.24	83.08% to 95.05%	8	2.779% to 17.38%	0.9809	1.22	Triage minimum (90% Sensitivity/70% Specificity)	No
TMEM49	A-CNTRL vs EPTB	0.5537	0.05	0.4714 To 0.6359	0.3021	1129	31.71	23.26% to 41.18%	98	90.86% to 99.90%	15.855	0.6968	Confirmatory minimum (65% Sensitivty/98% Specificity)	No
TMEM49	A-CNTRL vs J-EPTB	0.8513	0.04367	0.7794 To 0.9231	< 0.0001	801.8	96.88	86.02% to 99.84%	52	39.54% to 64.27%	2.0183	0.06	Triage optimal (95% Sensitivity/80% Specificity)	No
TMEM49	A-CNTRL vs J-EPTB	0.8513	0.04367	0.7794 To 0.9231	< 0.0001	824.4	90.63	77.52% to 97.40%	54	41.48% to 66.15%	1.9702	0.1735	Triage minimum (90% Sensitivity/70% Specificity)	No
TMEM49	A-CNTRL vs J-EPTB	0.8513	0.04367	0.7794 To 0.9231	< 0.0001	1129	62.5	46.44% to 76.74%	98	90.86% to 99.90%	31.25	0.3827	Confirmatory minimum (65% Sensitivty/98% Specificity)	No
TMEM49	A-CNTRL vs PTB	0.6369	0.05578	0.5452 To 0.7287	0.01887	304.6	95.92	87.70% to 99.27%	20	11.27% to 31.56%	1.199	0.204	Triage optimal (95% Sensitivity/80% Specificity)	No
TMEM49	A-CNTRL vs PTB	0.6369	0.05578	0.5452 To 0.7287	0.01887	369.6	91.84	82.29% to 97.16%	24	14.47% to 35.97%	1.2084	0.34	Triage minimum (90% Sensitivity/70% Specificity)	No
TMEM49	A-CNTRL vs PTB	0.6369	0.05578	0.5452 To 0.7287	0.01887	1129	8.163	2.836% to 17.71%	98	90.86% to 99.90%	4.0815	0.9371	Confirmatory minimum (65% Sensitivty/98% Specificity)	No
TMEM49	All controls vs A-EPTB	0.2552	0.04377	0.1832 To 0.3272	< 0.0001	221.1	96	87.94% to 99.28%	1	0.1780% to 3.114%	0.9697	4	Triage optimal (95% Sensitivity/80% Specificity)	No
TMEM49	All controls vs A-EPTB	0.2552	0.04377	0.1832 To 0.3272	< 0.0001	245.4	90	80.12% to 95.98%	2	0.6860% to 4.518%	0.9184	5	Triage minimum (90% Sensitivity/70% Specificity)	No
TMEM49	All controls vs A-EPTB	0.2552	0.04377	0.1832 To 0.3272	< 0.0001	6163	0	0.0% to 5.816%	98	95.48% to 99.31%	0	1.0204	Confirmatory minimum (65% Sensitivty/98% Specificity)	No
TMEM49	All Controls vs Active TB	0.428	0.03209	0.3752 To 0.4808	0.02671	248.4	96.18	92.14% to 98.48%	2.5	0.9901% to 5.184%	0.9865	1.528	Triage optimal (95% Sensitivity/80% Specificity)	No
TMEM49	All Controls vs Active TB	0.428	0.03209	0.3752 To 0.4808	0.02671	272.6	90.84	85.58% to 94.63%	3	1.314% to 5.835%	0.9365	3.0533	Triage minimum (90% Sensitivity/70% Specificity)	No
TMEM49	All Controls vs Active TB	0.428	0.03209	0.3752 To 0.4808	0.02671	6163	0	0.0% to 2.261%	98	95.48% to 99.31%	0	1.0204	Confirmatory minimum (65% Sensitivty/98% Specificity)	No
TMEM49	All controls vs EPTB	0.4147	0.03972	0.3494 To 0.4800	0.02448	242	95.12	89.18% to 98.32%	2	0.6860% to 4.518%	0.9706	2.44	Triage optimal (95% Sensitivity/80% Specificity)	No
TMEM49	All controls vs EPTB	0.4147	0.03972	0.3494 To 0.4800	0.02448	266.3	90.24	83.08% to 95.05%	2.5	0.9901% to 5.184%	0.9255	3.904	Triage minimum (90% Sensitivity/70% Specificity)	No
TMEM49	All controls vs EPTB	0.4147	0.03972	0.3494 To 0.4800	0.02448	6163	0	0.0% to 3.587%	98	95.48% to 99.31%	0	1.0204	Confirmatory minimum (65% Sensitivty/98% Specificity)	No
TMEM49	All controls vs J-EPTB	0.6639	0.0406	0.5972 To 0.7306	0.0029226	801.8	96.88	86.02% to 99.84%	40	34.19% to 46.03%	1.6147	0.078	Triage optimal (95% Sensitivity/80% Specificity)	No
TMEM49	All controls vs J-EPTB	0.6639	0.0406	0.5972 To 0.7306	0.0029226	821.5	90.63	77.52% to 97.40%	41.5	35.64% to 47.55%	1.5492	0.2258	Triage minimum (90% Sensitivity/70% Specificity)	No
TMEM49	All controls vs J-EPTB	0.6639	0.0406	0.5972 To 0.7306	0.0029226	6163	0	0.0% to 8.937%	98	95.48% to 99.31%	0	1.0204	Confirmatory minimum (65% Sensitivty/98% Specificity)	No
TMEM49	All controls vs LTB	0.4718	0.02854	0.4248 To 0.5187	0.3208	521.2	95.33	90.43% to 98.14%	8.5	5.488% to 12.48%	1.0419	0.5494	Triage optimal (95% Sensitivity/80% Specificity)	No
TMEM49	All controls vs LTB	0.4718	0.02854	0.4248 To 0.5187	0.3208	565.7	90.65	84.66% to 94.84%	12.5	8.842% to 17.02%	1.036	0.748	Triage minimum (90% Sensitivity/70% Specificity)	No
TMEM49	All controls vs LTB	0.4718	0.02854	0.4248 To 0.5187	0.3208	1723	11.21	6.600% to 17.54%	90	85.80% to 93.27%	1.121	0.9866	Confirmatory minimum (65% Sensitivty/98% Specificity)	No
TMEM49	All controls vs PTB	0.4503	0.03786	0.3880 To 0.5125	0.2806	304.6	95.92	87.70% to 99.27%	5.5	3.115% to 8.940%	1.015	0.7418	Triage optimal (95% Sensitivity/80% Specificity)	No
TMEM49	All controls vs PTB	0.4503	0.03786	0.3880 To 0.5125	0.2806	369.6	91.84	82.29% to 97.16%	6.5	3.887% to 10.14%	0.9822	1.2554	Triage minimum (90% Sensitivity/70% Specificity)	No
TMEM49	All controls vs PTB	0.4503	0.03786	0.3880 To 0.5125	0.2806	6163	0	0.0% to 5.931%	98	95.48% to 99.31%	0	1.0204	Confirmatory minimum (65% Sensitivty/98% Specificity)	No
TMEM49	LTB vs A-EPTB	0.2507	0.04781	0.1720 To 0.3293	< 0.0001	221.1	96	87.94% to 99.28%	0	0.0% to 2.761%	0.96		Triage optimal (95% Sensitivity/80% Specificity)	No
TMEM49	LTB vs A-EPTB	0.2507	0.04781	0.1720 To 0.3293	< 0.0001	246.1	90	80.12% to 95.98%	0	0.0% to 2.761%	0.9		Triage minimum (90% Sensitivity/70% Specificity)	No
TMEM49	LTB vs A-EPTB	0.2507	0.04781	0.1720 To 0.3293	< 0.0001	4351	0	0.0% to 5.816%	98.13	94.23% to 99.67%	0	1.0191	Confirmatory minimum (65% Sensitivty/98% Specificity)	No
TMEM49	LTB vs Active TB	0.4484	0.03812	0.3857 To 0.5111	0.1709	246.1	96.18	92.14% to 98.48%	0	0.0% to 2.761%	0.9618		Triage optimal (95% Sensitivity/80% Specificity)	No
TMEM49	LTB vs Active TB	0.4484	0.03812	0.3857 To 0.5111	0.1709	274.7	90.84	85.58% to 94.63%	0	0.0% to 2.761%	0.9084		Triage minimum (90% Sensitivity/70% Specificity)	No
TMEM49	LTB vs Active TB	0.4484	0.03812	0.3857 To 0.5111	0.1709	4351	0	0.0% to 2.261%	98.13	94.23% to 99.67%	0	1.0191	Confirmatory minimum (65% Sensitivty/98% Specificity)	No
TMEM49	LTB vs EPTB	0.4234	0.04406	0.3509 To 0.4959	0.0714	242	95.12	89.18% to 98.32%	0	0.0% to 2.761%	0.9512		Triage optimal (95% Sensitivity/80% Specificity)	No
TMEM49	LTB vs EPTB	0.4234	0.04406	0.3509 To 0.4959	0.0714	266.3	90.24	83.08% to 95.05%	0	0.0% to 2.761%	0.9024		Triage minimum (90% Sensitivity/70% Specificity)	No
TMEM49	LTB vs EPTB	0.4234	0.04406	0.3509 To 0.4959	0.0714	4351	0	0.0% to 3.587%	98.13	94.23% to 99.67%	0	1.0191	Confirmatory minimum (65% Sensitivty/98% Specificity)	No
TMEM49	LTB vs J-EPTB	0.6933	0.04432	0.6204 To 0.7663	0.0009256	800.5	96.88	86.02% to 99.84%	45.79	37.57% to 54.20%	1.7871	0.0681	Triage optimal (95% Sensitivity/80% Specificity)	No
TMEM49	LTB vs J-EPTB	0.6933	0.04432	0.6204 To 0.7663	0.0009256	825.7	90.63	77.52% to 97.40%	48.6	40.29% to 56.96%	1.7632	0.1928	Triage minimum (90% Sensitivity/70% Specificity)	No
TMEM49	LTB vs J-EPTB	0.6933	0.04432	0.6204 To 0.7663	0.0009256	4351	0	0.0% to 8.937%	98.13	94.23% to 99.67%	0	1.0191	Confirmatory minimum (65% Sensitivty/98% Specificity)	No
TMEM49	LTB vs PTB	0.4902	0.04772	0.4117 To 0.5687	0.8441	296.2	95.92	87.70% to 99.27%	0	0.0% to 2.761%	0.9592		Triage optimal (95% Sensitivity/80% Specificity)	No
TMEM49	LTB vs PTB	0.4902	0.04772	0.4117 To 0.5687	0.8441	369.6	91.84	82.29% to 97.16%	0	0.0% to 2.761%	0.9184		Triage minimum (90% Sensitivity/70% Specificity)	No
TMEM49	LTB vs PTB	0.4902	0.04772	0.4117 To 0.5687	0.8441	2057	0	0.0% to 5.931%	90.65	84.66% to 94.84%	0	1.1031	Confirmatory minimum (65% Sensitivty/98% Specificity)	No
TMEM49	P-CNTRL vs A-EPTB	0.2558	0.0471	0.1783 To 0.3332	< 0.0001	221.1	96	87.94% to 99.28%	0.9615	0.04931% to 4.480%	0.9693	4.1602	Triage optimal (95% Sensitivity/80% Specificity)	No
TMEM49	P-CNTRL vs A-EPTB	0.2558	0.0471	0.1783 To 0.3332	< 0.0001	246.1	90	80.12% to 95.98%	0.9615	0.04931% to 4.480%	0.9087	10.4004	Triage minimum (90% Sensitivity/70% Specificity)	No
TMEM49	P-CNTRL vs A-EPTB	0.2558	0.0471	0.1783 To 0.3332	< 0.0001	7114	0	0.0% to 5.816%	98.08	94.07% to 99.66%	0	1.0196	Confirmatory minimum (65% Sensitivty/98% Specificity)	No
TMEM49	P-CNTRL vs LTB	0.4986	0.04007	0.4327 To 0.5645	0.9712	539	95.33	90.43% to 98.14%	7.692	3.885% to 13.45%	1.0327	0.6071	Triage optimal (95% Sensitivity/80% Specificity)	No
TMEM49	P-CNTRL vs LTB	0.4986	0.04007	0.4327 To 0.5645	0.9712	565.7	90.65	84.66% to 94.84%	12.5	7.555% to 19.14%	1.036	0.748	Triage minimum (90% Sensitivity/70% Specificity)	No
TMEM49	P-CNTRL vs LTB	0.4986	0.04007	0.4327 To 0.5645	0.9712	7114	0	0.0% to 2.761%	98.08	94.07% to 99.66%	0	1.0196	Confirmatory minimum (65% Sensitivty/98% Specificity)	No
TMEM49	P-CNTRL vs Active TB	0.4507	0.03864	0.3871 To 0.5142	0.1942	250.3	95.42	91.16% to 97.99%	0.9615	0.04931% to 4.480%	0.9635	4.7634	Triage optimal (95% Sensitivity/80% Specificity)	No
TMEM49	P-CNTRL vs Active TB	0.4507	0.03864	0.3871 To 0.5142	0.1942	274.7	90.84	85.58% to 94.63%	0.9615	0.04931% to 4.480%	0.9172	9.5268	Triage minimum (90% Sensitivity/70% Specificity)	No
TMEM49	P-CNTRL vs Active TB	0.4507	0.03864	0.3871 To 0.5142	0.1942	7114	0	0.0% to 2.261%	98.08	94.07% to 99.66%	0	1.0196	Confirmatory minimum (65% Sensitivty/98% Specificity)	No
TMEM49	P-CNTRL vs EPTB	0.4247	0.04393	0.3525 To 0.4970	0.0782	242	95.12	89.18% to 98.32%	0.9615	0.04931% to 4.480%	0.9604	5.0754	Triage optimal (95% Sensitivity/80% Specificity)	No
TMEM49	P-CNTRL vs EPTB	0.4247	0.04393	0.3525 To 0.4970	0.0782	266.3	90.24	83.08% to 95.05%	0.9615	0.04931% to 4.480%	0.9112	10.1508	Triage minimum (90% Sensitivity/70% Specificity)	No
TMEM49	P-CNTRL vs EPTB	0.4247	0.04393	0.3525 To 0.4970	0.0782	7114	0	0.0% to 3.587%	98.08	94.07% to 99.66%	0	1.0196	Confirmatory minimum (65% Sensitivty/98% Specificity)	No
TMEM49	P-CNTRL vs J-EPTB	0.6887	0.04441	0.6156 To 0.7618	0.001274	791.7	96.88	86.02% to 99.84%	46.15	37.80% to 54.68%	1.7991	0.0676	Triage optimal (95% Sensitivity/80% Specificity)	No
TMEM49	P-CNTRL vs J-EPTB	0.6887	0.04441	0.6156 To 0.7618	0.001274	821.5	90.63	77.52% to 97.40%	48.08	39.66% to 56.58%	1.7456	0.1949	Triage minimum (90% Sensitivity/70% Specificity)	No
TMEM49	P-CNTRL vs J-EPTB	0.6887	0.04441	0.6156 To 0.7618	0.001274	7114	0	0.0% to 8.937%	98.08	94.07% to 99.66%	0	1.0196	Confirmatory minimum (65% Sensitivty/98% Specificity)	No
TMEM49	P-CNTRL vs PTB	0.4941	0.04811	0.4150 To 0.5733	0.9066	296.2	95.92	87.70% to 99.27%	0.9615	0.04931% to 4.480%	0.9685	4.2434	Triage optimal (95% Sensitivity/80% Specificity)	No
TMEM49	P-CNTRL vs PTB	0.4941	0.04811	0.4150 To 0.5733	0.9066	369.6	91.84	82.29% to 97.16%	0.9615	0.04931% to 4.480%	0.9273	8.4867	Triage minimum (90% Sensitivity/70% Specificity)	No
TMEM49	P-CNTRL vs PTB	0.4941	0.04811	0.4150 To 0.5733	0.9066	7114	0	0.0% to 5.931%	98.08	94.07% to 99.66%	0	1.0196	Confirmatory minimum (65% Sensitivty/98% Specificity)	No
TMEM49	UK Control vs LTB	0.379	0.03949	0.3140 To 0.4439	0.002443	528.7	95.33	90.43% to 98.14%	0	0.0% to 6.305%	0.9533		Triage optimal (95% Sensitivity/80% Specificity)	No
TMEM49	UK Control vs LTB	0.379	0.03949	0.3140 To 0.4439	0.002443	565.7	90.65	84.66% to 94.84%	0	0.0% to 6.305%	0.9065		Triage minimum (90% Sensitivity/70% Specificity)	No
TMEM49	UK Control vs LTB	0.379	0.03949	0.3140 To 0.4439	0.002443	5954	0.9346	0.04793% to 4.357%	100	93.70% to 100.0%		0.9907	Confirmatory minimum (65% Sensitivty/98% Specificity)	No
TMEM49	UK control vs A-EPTB	0.188	0.04117	0.1202 To 0.2557	< 0.0001	221.1	96	87.94% to 99.28%	0	0.0% to 6.305%	0.96		Triage optimal (95% Sensitivity/80% Specificity)	No
TMEM49	UK control vs A-EPTB	0.188	0.04117	0.1202 To 0.2557	< 0.0001	246.1	90	80.12% to 95.98%	0	0.0% to 6.305%	0.9		Triage minimum (90% Sensitivity/70% Specificity)	No
TMEM49	UK control vs A-EPTB	0.188	0.04117	0.1202 To 0.2557	< 0.0001	4747	0	0.0% to 5.816%	97.83	90.10% to 99.89%	0	1.0222	Confirmatory minimum (65% Sensitivty/98% Specificity)	No
TMEM49	UK Control vs Active TB	0.3036	0.03549	0.2452 To 0.3620	< 0.0001	250.3	95.42	91.16% to 97.99%	0	0.0% to 6.305%	0.9542		Triage optimal (95% Sensitivity/80% Specificity)	No
TMEM49	UK Control vs Active TB	0.3036	0.03549	0.2452 To 0.3620	< 0.0001	274.7	90.84	85.58% to 94.63%	0	0.0% to 6.305%	0.9084		Triage minimum (90% Sensitivity/70% Specificity)	No
TMEM49	UK Control vs Active TB	0.3036	0.03549	0.2452 To 0.3620	< 0.0001	4747	0	0.0% to 2.261%	97.83	90.10% to 99.89%	0	1.0222	Confirmatory minimum (65% Sensitivty/98% Specificity)	No
TMEM49	UK control vs EPTB	0.3142	0.0397	0.2489 To 0.3795	< 0.0001	242	95.12	89.18% to 98.32%	0	0.0% to 6.305%	0.9512		Triage optimal (95% Sensitivity/80% Specificity)	No
TMEM49	UK control vs EPTB	0.3142	0.0397	0.2489 To 0.3795	< 0.0001	266.3	90.24	83.08% to 95.05%	0	0.0% to 6.305%	0.9024		Triage minimum (90% Sensitivity/70% Specificity)	No
TMEM49	UK control vs EPTB	0.3142	0.0397	0.2489 To 0.3795	< 0.0001	4747	0	0.0% to 3.587%	97.83	90.10% to 99.89%	0	1.0222	Confirmatory minimum (65% Sensitivty/98% Specificity)	No
TMEM49	UK control vs J-EPTB	0.5115	0.05137	0.4270 To 0.5960	0.8441	773.3	96.88	86.02% to 99.84%	13.04	5.836% to 24.13%	1.1141	0.2393	Triage optimal (95% Sensitivity/80% Specificity)	No
TMEM49	UK control vs J-EPTB	0.5115	0.05137	0.4270 To 0.5960	0.8441	824.4	90.63	77.52% to 97.40%	13.04	5.836% to 24.13%	1.0422	0.7186	Triage minimum (90% Sensitivity/70% Specificity)	No
TMEM49	UK control vs J-EPTB	0.5115	0.05137	0.4270 To 0.5960	0.8441	4176	0	0.0% to 8.937%	97.83	90.10% to 99.89%	0	1.0222	Confirmatory minimum (65% Sensitivty/98% Specificity)	No
TMEM49	UK control vs PTB	0.2857	0.04222	0.2163 To 0.3552	< 0.0001	296.2	95.92	87.70% to 99.27%	0	0.0% to 6.305%	0.9592		Triage optimal (95% Sensitivity/80% Specificity)	No
TMEM49	UK control vs PTB	0.2857	0.04222	0.2163 To 0.3552	< 0.0001	369.6	91.84	82.29% to 97.16%	0	0.0% to 6.305%	0.9184		Triage minimum (90% Sensitivity/70% Specificity)	No
TMEM49	UK control vs PTB	0.2857	0.04222	0.2163 To 0.3552	< 0.0001	4042	0	0.0% to 5.931%	97.83	90.10% to 99.89%	0	1.0222	Confirmatory minimum (65% Sensitivty/98% Specificity)	No

## Sheet: Table S2.3
Biomarker Panel	Comparison	ROC AUC Value	Standard Error	90% Confidence Interval	p value	Cutoff <	Sensitivity %	90% Confidence Interval	Specificity %	90% Confidence Interval	LR +	LR -	TPP GOALS	MET?
300*IFIT3+3*SAMD9L+GBP1+IFITM3+SNX10+CALCOCO2	A-CNTRL vs Active TB	0.8618	0.02902	0.8141 To 0.9096	< 0.0001	19608	95.42	91.16% to 97.99%	30	19.49% to 42.37%	1.3631	0.1527	Triage optimal (95% Sensitivity/80% Specificity)	NO
	A-CNTRL vs Active TB	0.8618	0.02902	0.8141 To 0.9096	< 0.0001	22361	90.08	84.69% to 94.03%	50	37.62% to 62.38%	1.8016	0.1984	Triage minimum (90% Sensitivity/70% Specificity)	NO
	A-CNTRL vs Active TB	0.8618	0.02902	0.8141 To 0.9096	< 0.0001	41294	44.27	36.91% to 51.84%	98	90.86% to 99.90%	22.135	0.5687	Confirmatory minimum (65% Sensitivty/98% Specificity)	NO
300*IFIT3+3*SAMD9L+GBP1+IFITM3+SNX10+CALCOCO2	A-CNTRL vs A-EPTB	0.758	0.04922	0.6770 To 0.8390	< 0.0001	19479	96	87.94% to 99.28%	30	19.49% to 42.37%	1.3714	0.1333	Triage optimal (95 % Sensitivity/80% Specificity)	NO
	A-CNTRL vs A-EPTB	0.758	0.04922	0.6770 To 0.8390	< 0.0001	19883	90	80.12% to 95.98%	32	21.21% to 44.46%	1.3235	0.3125	Triage minimum (90% Sensitivity/70% Specificity)	NO
	A-CNTRL vs A-EPTB	0.758	0.04922	0.6770 To 0.8390	< 0.0001	41348	14	6.760% to 24.69%	98	90.86% to 99.90%	7	0.8776	Confirmatory minimum (65% Sensitivty/98% Specificity)	NO
300*IFIT3+3*SAMD9L+GBP1+IFITM3+SNX10+CALCOCO2	A-CNTRL vs EPTB	0.7963	0.03968	0.7311 To 0.8616	< 0.0001	16483	95.12	89.18% to 98.32%	14	6.760% to 24.69%	1.106	0.3486	Triage optimal (95% Sensitivity/80% Specificity)	NO
	A-CNTRL vs EPTB	0.7963	0.03968	0.7311 To 0.8616	< 0.0001	20019	90.24	83.08% to 95.05%	32	21.21% to 44.46%	1.3271	0.305	Triage minimum (90% Sensitivity/70% Specificity)	NO
	A-CNTRL vs EPTB	0.7963	0.03968	0.7311 To 0.8616	< 0.0001	41294	26.83	18.91% to 36.05%	98	90.86% to 99.90%	13.415	0.7466	Confirmatory minimum (65% Sensitivty/98% Specificity)	NO
300*IFIT3+3*SAMD9L+GBP1+IFITM3+SNX10+CALCOCO2	A-CNTRL vs J-EPTB	0.8563	0.0486	0.7763 To 0.9362	< 0.0001	16066	96.88	86.02% to 99.84%	14	6.760% to 24.69%	1.1265	0.2229	Triage optimal (95% Sensitivity/80% Specificity)	NO
	A-CNTRL vs J-EPTB	0.8563	0.0486	0.7763 To 0.9362	< 0.0001	20796	90.63	77.52% to 97.40%	32	21.21% to 44.46%	1.3328	0.2928	Triage minimum (90% Sensitivity/70% Specificity)	NO
	A-CNTRL vs J-EPTB	0.8563	0.0486	0.7763 To 0.9362	< 0.0001	41294	46.88	31.54% to 62.66%	98	90.86% to 99.90%	23.44	0.542	Confirmatory minimum (65% Sensitivty/98% Specificity)	NO
300*IFIT3+3*SAMD9L+GBP1+IFITM3+SNX10+CALCOCO2	A-CNTRL vs PTB	0.9714	0.01561	0.9457 To 0.9971	< 0.0001	33284	95.92	87.70% to 99.27%	94	85.22% to 98.34%	15.9867	0.0434	Triage optimal (95% Sensitivity/80% Specificity)	YES
	A-CNTRL vs PTB	0.9714	0.01561	0.9457 To 0.9971	< 0.0001	36289	91.84	82.29% to 97.16%	94	85.22% to 98.34%	15.3067	0.0868	Triage minimum (90% Sensitivity/70% Specificity)	YES
	A-CNTRL vs PTB	0.9714	0.01561	0.9457 To 0.9971	< 0.0001	41504	73.47	61.16% to 83.54%	98	90.86% to 99.90%	36.735	0.2707	Confirmatory minimum (65% Sensitivty/98% Specificity)	YES
300*IFIT3+3*SAMD9L+GBP1+IFITM3+SNX10+CALCOCO2	All Controls vs Active TB	0.9552	0.00992	0.9389 To 0.9715	< 0.0001	19608	95.42	91.16% to 97.99%	80.86	75.83% to 85.23%	4.9854	0.0566	Triage optimal (95% Sensitivity/80% Specificity)	YES
	All Controls vs Active TB	0.9552	0.00992	0.9389 To 0.9715	< 0.0001	22361	90.08	84.69% to 94.03%	85.65	81.04% to 89.48%	6.2774	0.1158	Triage minimum (90% Sensitivity/70% Specificity)	YES
	All Controls vs Active TB	0.9552	0.00992	0.9389 To 0.9715	< 0.0001	40014	46.56	39.13% to 54.12%	98.09	95.67% to 99.34%	24.377	0.5448	Confirmatory minimum (65% Sensitivty/98% Specificity)	NO
300*IFIT3+3*SAMD9L+GBP1+IFITM3+SNX10+CALCOCO2	All Controls vs A-EPTB	0.9246	0.01625	0.8979 To 0.9513	< 0.0001	19479	96	87.94% to 99.28%	80.86	75.83% to 85.23%	5.0157	0.0495	Triage optimal (95% Sensitivity/80% Specificity)	YES
	All Controls vs A-EPTB	0.9246	0.01625	0.8979 To 0.9513	< 0.0001	19883	90	80.12% to 95.98%	81.34	76.34% to 85.66%	4.8232	0.1229	Triage minimum (90% Sensitivity/70% Specificity)	YES
	All Controls vs A-EPTB	0.9246	0.01625	0.8979 To 0.9513	< 0.0001	40188	16	8.219% to 27.02%	98.09	95.67% to 99.34%	8.377	0.8564	Confirmatory minimum (65% Sensitivty/98% Specificity)	NO
300*IFIT3+3*SAMD9L+GBP1+IFITM3+SNX10+CALCOCO2	All Controls vs EPTB	0.9353	0.01354	0.9131 To 0.9576	< 0.0001	19479	95.12	89.18% to 98.32%	80.86	75.83% to 85.23%	4.9697	0.0604	Triage optimal (95% Sensitivity/80% Specificity)	YES
	All Controls vs EPTB	0.9353	0.01354	0.9131 To 0.9576	< 0.0001	20019	90.24	83.08% to 95.05%	81.34	76.34% to 85.66%	4.836	0.12	Triage minimum (90% Sensitivity/70% Specificity)	YES
	All Controls vs EPTB	0.9353	0.01354	0.9131 To 0.9576	< 0.0001	40014	29.27	21.07% to 38.63%	98.09	95.67% to 99.34%	15.3246	0.7211	Confirmatory minimum (65% Sensitivty/98% Specificity)	NO
300*IFIT3+3*SAMD9L+GBP1+IFITM3+SNX10+CALCOCO2	All Controls vs J-EPTB	0.9522	0.01513	0.9273 To 0.9770	< 0.0001	16183	96.88	86.02% to 99.84%	74.64	69.21% to 79.54%	3.8202	0.0418	Triage optimal (95% Sensitivity/80% Specificity)	NO
	All Controls vs J-EPTB	0.9522	0.01513	0.9273 To 0.9770	< 0.0001	22454	90.63	77.52% to 97.40%	86.12	81.57% to 89.89%	6.5295	0.1088	Triage minimum (90% Sensitivity/70% Specificity)	YES
	All Controls vs J-EPTB	0.9522	0.01513	0.9273 To 0.9770	< 0.0001	40014	50	34.41% to 65.59%	98.09	95.67% to 99.34%	26.178	0.5097	Confirmatory minimum (65% Sensitivty/98% Specificity)	NO
300*IFIT3+3*SAMD9L+GBP1+IFITM3+SNX10+CALCOCO2	All Controls vs PTB	0.9885	0.0051	0.9801 To 0.9969	< 0.0001	33284	95.92	87.70% to 99.27%	97.13	94.41% to 98.74%	33.4216	0.042	Triage optimal (95% Sensitivity/80% Specificity)	YES
	All Controls vs PTB	0.9885	0.0051	0.9801 To 0.9969	< 0.0001	36289	91.84	82.29% to 97.16%	97.13	94.41% to 98.74%	32	0.084	Triage minimum (90% Sensitivity/70% Specificity)	YES
	All Controls vs PTB	0.9885	0.0051	0.9801 To 0.9969	< 0.0001	40019	75.51	63.36% to 85.22%	98.09	95.67% to 99.34%	39.534	0.2497	Confirmatory minimum (65% Sensitivty/98% Specificity)	YES
300*IFIT3+3*SAMD9L+GBP1+IFITM3+SNX10+CALCOCO2	P-CNTRL vs Active TB	0.9987	0.0008838	0.9972 To 1.000	< 0.0001	19688	95.42	91.16% to 97.99%	100	97.29% to 100.0%		0.0458	Triage optimal (95% Sensitivity/80% Specificity)	YES
	P-CNTRL vs Active TB	0.9987	0.0008838	0.9972 To 1.000	< 0.0001	21782	90.08	84.69% to 94.03%	100	97.29% to 100.0%		0.0992	Triage minimum (90% Sensitivity/70% Specificity)	YES
	P-CNTRL vs Active TB	0.9987	0.0008838	0.9972 To 1.000	< 0.0001	17461	96.95	93.15% to 98.95%	98.17	94.34% to 99.67%	52.9781	0.0311	Confirmatory minimum (65% Sensitivty/98% Specificity)	YES
300*IFIT3+3*SAMD9L+GBP1+IFITM3+SNX10+CALCOCO2	P-CNTRL vs A-EPTB	0.998	0.001661	0.9952 To 1.001	< 0.0001	18686	96	87.94% to 99.28%	100	97.29% to 100.0%		0.04	Triage optimal (95% Sensitivity/80% Specificity)	YES
	P-CNTRL vs A-EPTB	0.998	0.001661	0.9952 To 1.001	< 0.0001	19883	90	80.12% to 95.98%	100	97.29% to 100.0%		0.1	Triage minimum (90% Sensitivity/70% Specificity)	YES
	P-CNTRL vs A-EPTB	0.998	0.001661	0.9952 To 1.001	< 0.0001	17461	96	87.94% to 99.28%	98.17	94.34% to 99.67%	52.459	0.0407	Confirmatory minimum (65% Sensitivty/98% Specificity)	YES
300*IFIT3+3*SAMD9L+GBP1+IFITM3+SNX10+CALCOCO2	P-CNTRL vs EPTB	0.9979	0.001406	0.9956 To 1.000	< 0.0001	18686	95.12	89.18% to 98.32%	100	97.29% to 100.0%		0.0488	Triage optimal (95% Sensitivity/80% Specificity)	YES
	P-CNTRL vs EPTB	0.9979	0.001406	0.9956 To 1.000	< 0.0001	20019	90.24	83.08% to 95.05%	100	97.29% to 100.0%		0.0976	Triage minimum (90% Sensitivity/70% Specificity)	YES
	P-CNTRL vs EPTB	0.9979	0.001406	0.9956 To 1.000	< 0.0001	17461	95.12	89.18% to 98.32%	98.17	94.34% to 99.67%	51.9781	0.0497	Confirmatory minimum (65% Sensitivty/98% Specificity)	YES
300*IFIT3+3*SAMD9L+GBP1+IFITM3+SNX10+CALCOCO2	P-CNTRL vs J-EPTB	0.9977	0.001956	0.9945 To 1.001	< 0.0001	15892	96.88	86.02% to 99.84%	96.33	91.80% to 98.74%	26.3978	0.0324	Triage optimal (95% Sensitivity/80% Specificity)	YES
	P-CNTRL vs J-EPTB	0.9977	0.001956	0.9945 To 1.001	< 0.0001	21615	90.63	77.52% to 97.40%	100	97.29% to 100.0%		0.0937	Triage minimum (90% Sensitivity/70% Specificity)	YES
	P-CNTRL vs J-EPTB	0.9977	0.001956	0.9945 To 1.001	< 0.0001	17461	93.75	81.61% to 98.88%	98.17	94.34% to 99.67%	51.2295	0.0637	Confirmatory minimum (65% Sensitivty/98% Specificity)	YES
300*IFIT3+3*SAMD9L+GBP1+IFITM3+SNX10+CALCOCO2	P-CNTRL vs PTB	1	0	1.000 To 1.000	< 0.0001	33284	95.92	87.70% to 99.27%	100	97.29% to 100.0%		0.0408	Triage optimal (95% Sensitivity/80% Specificity)	YES
	P-CNTRL vs PTB	1	0	1.000 To 1.000	< 0.0001	36289	91.84	82.29% to 97.16%	100	97.29% to 100.0%		0.0816	Triage minimum (90% Sensitivity/70% Specificity)	YES
	P-CNTRL vs PTB	1	0	1.000 To 1.000	< 0.0001	17461	100	94.07% to 100.0%	98.17	94.34% to 99.67%	54.6448	0	Confirmatory minimum (65% Sensitivty/98% Specificity)	YES
300*IFIT3+3*SAMD9L+GBP1+IFITM3+SNX10+CALCOCO2	UK-CNTRL vs Active TB	0.9539	0.02193	0.9178 To 0.9900	< 0.0001	19688	95.42	91.16% to 97.99%	90	80.12% to 95.98%	9.542	0.0509	Triage optimal (95% Sensitivity/80% Specificity)	YES
	UK-CNTRL vs Active TB	0.9539	0.02193	0.9178 To 0.9900	< 0.0001	21127	90.84	85.58% to 94.63%	90	80.12% to 95.98%	9.084	0.1018	Triage minimum (90% Sensitivity/70% Specificity)	YES
	UK-CNTRL vs Active TB	0.9539	0.02193	0.9178 To 0.9900	< 0.0001	43102	40.46	33.24% to 48.00%	98	90.86% to 99.90%	20.23	0.6076	Confirmatory minimum (65% Sensitivty/98% Specificity)	NO
300*IFIT3+3*SAMD9L+GBP1+IFITM3+SNX10+CALCOCO2	UK-CNTRL vs A-EPTB	0.9312	0.03083	0.8805 To 0.9819	< 0.0001	18924	96	87.94% to 99.28%	90	80.12% to 95.98%	9.6	0.0444	Triage optimal (95% Sensitivity/80% Specificity)	YES
	UK-CNTRL vs A-EPTB	0.9312	0.03083	0.8805 To 0.9819	< 0.0001	19883	90	80.12% to 95.98%	90	80.12% to 95.98%	9	0.1111	Triage minimum (90% Sensitivity/70% Specificity)	YES
	UK-CNTRL vs A-EPTB	0.9312	0.03083	0.8805 To 0.9819	< 0.0001	43868	12	5.357% to 22.32%	98	90.86% to 99.90%	6	0.898	Confirmatory minimum (65% Sensitivty/98% Specificity)	NO
300*IFIT3+3*SAMD9L+GBP1+IFITM3+SNX10+CALCOCO2	UK-CNTRL vs EPTB	0.938	0.02819	0.8917 To 0.9844	< 0.0001	18924	95.12	89.18% to 98.32%	90	80.12% to 95.98%	9.512	0.0542	Triage optimal (95% Sensitivity/80% Specificity)	YES
	UK-CNTRL vs EPTB	0.938	0.02819	0.8917 To 0.9844	< 0.0001	20019	90.24	83.08% to 95.05%	90	80.12% to 95.98%	9.024	0.1084	Triage minimum (90% Sensitivity/70% Specificity)	YES
	UK-CNTRL vs EPTB	0.938	0.02819	0.8917 To 0.9844	< 0.0001	43102	21.95	14.69% to 30.79%	98	90.86% to 99.90%	10.975	0.7964	Confirmatory minimum (65% Sensitivty/98% Specificity)	NO
300*IFIT3+3*SAMD9L+GBP1+IFITM3+SNX10+CALCOCO2	UK-CNTRL vs J-EPTB	0.9488	0.02515	0.9074 To 0.9901	< 0.0001	16183	96.88	86.02% to 99.84%	88	77.68% to 94.64%	8.0733	0.0355	Triage optimal (95% Sensitivity/80% Specificity)	YES
	UK-CNTRL vs J-EPTB	0.9488	0.02515	0.9074 To 0.9901	< 0.0001	21615	90.63	77.52% to 97.40%	90	80.12% to 95.98%	9.063	0.1041	Triage minimum (90% Sensitivity/70% Specificity)	YES
	UK-CNTRL vs J-EPTB	0.9488	0.02515	0.9074 To 0.9901	< 0.0001	43102	37.5	23.26% to 53.56%	98	90.86% to 99.90%	18.75	0.6378	Confirmatory minimum (65% Sensitivty/98% Specificity)	NO
300*IFIT3+3*SAMD9L+GBP1+IFITM3+SNX10+CALCOCO2	UK-CNTRL vs PTB	0.9804	0.01258	0.9597 To 1.001	< 0.0001	33284	95.92	87.70% to 99.27%	94	85.22% to 98.34%	15.9867	0.0434	Triage optimal (95% Sensitivity/80% Specificity)	YES
	UK-CNTRL vs PTB	0.9804	0.01258	0.9597 To 1.001	< 0.0001	36289	91.84	82.29% to 97.16%	94	85.22% to 98.34%	15.3067	0.0868	Triage minimum (90% Sensitivity/70% Specificity)	YES
	UK-CNTRL vs PTB	0.9804	0.01258	0.9597 To 1.001	< 0.0001	43926	71.43	58.99% to 81.83%	98	90.86% to 99.90%	35.715	0.2915	Confirmatory minimum (65% Sensitivty/98% Specificity)	YES
300*IFIT3+3*SAMD9L+GBP1+IFITM3+SNX10+CALCOCO2	A-EPTB vs PTB	0.9739	0.016	0.9476 To 1.000	< 0.0001	32989	95.92	87.70% to 99.27%	60	47.39% to 71.69%	2.398	0.068	Triage optimal (95% Sensitivity/80% Specificity)	NO
	A-EPTB vs PTB	0.9739	0.016	0.9476 To 1.000	< 0.0001	36296	91.84	82.29% to 97.16%	68	55.54% to 78.79%	2.87	0.12	Triage minimum (90% Sensitivity/70% Specificity)	NO
	A-EPTB vs PTB	0.9739	0.016	0.9476 To 1.000	< 0.0001	61908	38.78	27.09% to 51.52%	98	90.86% to 99.90%	19.39	0.6247	Confirmatory minimum (65% Sensitivty/98% Specificity)	NO
300*IFIT3+3*SAMD9L+GBP1+IFITM3+SNX10+CALCOCO2	J-EPTB vs PTB	0.963	0.02266	0.9257 To 1.000	< 0.0001	33414	95.92	87.70% to 99.27%	52.44	42.81% to 61.93%	2.0168	0.0778	Triage optimal (95% Sensitivity/80% Specificity)	NO
	J-EPTB vs PTB	0.963	0.02266	0.9257 To 1.000	< 0.0001	36296	91.84	82.29% to 97.16%	58.54	48.85% to 67.74%	2.2151	0.1394	Triage minimum (90% Sensitivity/70% Specificity)	NO
	J-EPTB vs PTB	0.963	0.02266	0.9257 To 1.000	< 0.0001	66713	34.69	23.45% to 47.38%	98.78	94.35% to 99.94%	28.4344	0.6612	Confirmatory minimum (65% Sensitivty/98% Specificity)	NO
300*IFIT3+3*SAMD9L+GBP1+IFITM3+SNX10+CALCOCO2	EPTB vs PTB	0.9696	0.01828	0.9396 To 0.9997	< 0.0001	33284	95.92	87.70% to 99.27%	34.38	20.62% to 50.42%	1.4617	0.1187	Triage optimal (95% Sensitivity/80% Specificity)	NO
	EPTB vs PTB	0.9696	0.01828	0.9396 To 0.9997	< 0.0001	36289	91.84	82.29% to 97.16%	43.75	28.73% to 59.68%	1.6327	0.1865	Triage minimum (90% Sensitivity/70% Specificity)	NO
	EPTB vs PTB	0.9696	0.01828	0.9396 To 0.9997	< 0.0001	66713	34.69	23.45% to 47.38%	100	91.06% to 100.0%		0.6531	Confirmatory minimum (65% Sensitivty/98% Specificity)	NO
CALCOCO2+IFITM3+SAMD9L	A-CNTRL vs Active TB	0.7785	0.03591	0.7194 To 0.8375	< 0.0001	3888	95.42	91.16% to 97.99%	16	8.219% to 27.02%	1.136	0.2863	Triage optimal (95% Sensitivity/80% Specificity)	NO
	A-CNTRL vs Active TB	0.7785	0.03591	0.7194 To 0.8375	< 0.0001	4158	90.08	84.69% to 94.03%	20	11.27% to 31.56%	1.126	0.496	Triage minimum (90% Sensitivity/70% Specificity)	NO
	A-CNTRL vs Active TB	0.7785	0.03591	0.7194 To 0.8375	< 0.0001	13843	30.53	23.92% to 37.82%	98	90.86% to 99.90%	15.265	0.7089	Confirmatory minimum (65% Sensitivty/98% Specificity)	NO
CALCOCO2+IFITM3+SAMD9L	A-CNTRL vs A-EPTB	0.5888	0.05885	0.4920 To 0.6856	0.1259	3078	96	87.94% to 99.28%	6	1.655% to 14.78%	1.0213	0.6667	Triage optimal (95% Sensitivity/80% Specificity)	NO
	A-CNTRL vs A-EPTB	0.5888	0.05885	0.4920 To 0.6856	0.1259	3859	90	80.12% to 95.98%	16	8.219% to 27.02%	1.0714	0.625	Triage minimum (90% Sensitivity/70% Specificity)	NO
	A-CNTRL vs A-EPTB	0.5888	0.05885	0.4920 To 0.6856	0.1259	16040	0	0.0% to 5.816%	98	90.86% to 99.90%	0	1.0204	Confirmatory minimum (65% Sensitivty/98% Specificity)	NO
CALCOCO2+IFITM3+SAMD9L	A-CNTRL vs EPTB	0.6666	0.04901	0.5860 To 0.7472	0.0014	3774	95.12	89.18% to 98.32%	16	8.219% to 27.02%	1.1324	0.305	Triage optimal (95% Sensitivity/80% Specificity)	NO
	A-CNTRL vs EPTB	0.6666	0.04901	0.5860 To 0.7472	0.0014	3931	90.24	83.08% to 95.05%	16	8.219% to 27.02%	1.0743	0.61	Triage minimum (90% Sensitivity/70% Specificity)	NO
	A-CNTRL vs EPTB	0.6666	0.04901	0.5860 To 0.7472	0.0014	16040	0	0.0% to 3.587%	98	90.86% to 99.90%	0	1.0204	Confirmatory minimum (65% Sensitivty/98% Specificity)	NO
CALCOCO2+IFITM3+SAMD9L	A-CNTRL vs J-EPTB	0.7881	0.05162	0.7032 To 0.8730	< 0.0001	4800	96.88	86.02% to 99.84%	40	28.31% to 52.61%	1.6147	0.078	Triage optimal (95% Sensitivity/80% Specificity)	NO
	A-CNTRL vs J-EPTB	0.7881	0.05162	0.7032 To 0.8730	< 0.0001	5139	90.63	77.52% to 97.40%	42	30.14% to 54.60%	1.5626	0.2231	Triage minimum (90% Sensitivity/70% Specificity)	NO
	A-CNTRL vs J-EPTB	0.7881	0.05162	0.7032 To 0.8730	< 0.0001	16040	0	0.0% to 8.937%	98	90.86% to 99.90%	0	1.0204	Confirmatory minimum (65% Sensitivty/98% Specificity)	NO
CALCOCO2+IFITM3+SAMD9L	A-CNTRL vs PTB	0.9657	0.01993	0.9329 To 0.9985	< 0.0001	10389	95.92	87.70% to 99.27%	94	85.22% to 98.34%	15.9867	0.0434	Triage optimal (95% Sensitivity/80% Specificity)	YES
	A-CNTRL vs PTB	0.9657	0.01993	0.9329 To 0.9985	< 0.0001	11333	91.84	82.29% to 97.16%	94	85.22% to 98.34%	15.3067	0.0868	Triage minimum (90% Sensitivity/70% Specificity)	YES
	A-CNTRL vs PTB	0.9657	0.01993	0.9329 To 0.9985	< 0.0001	13843	81.63	70.14% to 90.07%	98	90.86% to 99.90%	40.815	0.1874	Confirmatory minimum (65% Sensitivty/98% Specificity)	YES
CALCOCO2+IFITM3+SAMD9L	All Controls vs Active TB	0.9079	0.01657	0.8806 To 0.9351	< 0.0001	3897	95.42	91.16% to 97.99%	60.29	54.40% to 65.96%	2.4029	0.076	Triage optimal (95% Sensitivity/80% Specificity)	NO
	All Controls vs Active TB	0.9079	0.01657	0.8806 To 0.9351	< 0.0001	4170	90.08	84.69% to 94.03%	65.07	59.27% to 70.55%	2.5789	0.1525	Triage minimum (90% Sensitivity/70% Specificity)	NO
	All Controls vs Active TB	0.9079	0.01657	0.8806 To 0.9351	< 0.0001	9681	47.33	39.87% to 54.87%	98.09	95.67% to 99.34%	24.7801	0.537	Confirmatory minimum (65% Sensitivty/98% Specificity)	NO
CALCOCO2+IFITM3+SAMD9L	All Controls vs A-EPTB	0.812	0.03361	0.7567 To 0.8673	< 0.0001	3093	96	87.94% to 99.28%	39.23	33.58% to 45.12%	1.5797	0.102	Triage optimal (95% Sensitivity/80% Specificity)	NO
	All Controls vs A-EPTB	0.812	0.03361	0.7567 To 0.8673	< 0.0001	3859	90	80.12% to 95.98%	59.81	53.91% to 65.49%	2.2394	0.1672	Triage minimum (90% Sensitivity/70% Specificity)	NO
	All Controls vs A-EPTB	0.812	0.03361	0.7567 To 0.8673	< 0.0001	9688	14	6.760% to 24.69%	98.09	95.67% to 99.34%	7.3298	0.8767	Confirmatory minimum (65% Sensitivty/98% Specificity)	NO
CALCOCO2+IFITM3+SAMD9L	All Controls vs EPTB	0.8592	0.02403	0.8197 To 0.8987	< 0.0001	3827	95.12	89.18% to 98.32%	59.81	53.91% to 65.49%	2.3668	0.0816	Triage optimal (95% Sensitivity/80% Specificity)	NO
	All Controls vs EPTB	0.8592	0.02403	0.8197 To 0.8987	< 0.0001	3944	90.24	83.08% to 95.05%	61.72	55.85% to 67.34%	2.3574	0.1581	Triage minimum (90% Sensitivity/70% Specificity)	NO
	All Controls vs EPTB	0.8592	0.02403	0.8197 To 0.8987	< 0.0001	9681	18.29	11.63% to 26.76%	98.09	95.67% to 99.34%	9.5759	0.833	Confirmatory minimum (65% Sensitivty/98% Specificity)	NO
CALCOCO2+IFITM3+SAMD9L	All Controls vs J-EPTB	0.933	0.01741	0.9044 To 0.9616	< 0.0001	4800	96.88	86.02% to 99.84%	77.03	71.74% to 81.75%	4.2177	0.0405	Triage optimal (95% Sensitivity/80% Specificity)	NO
	All Controls vs J-EPTB	0.933	0.01741	0.9044 To 0.9616	< 0.0001	5064	90.63	77.52% to 97.40%	78.95	73.77% to 83.49%	4.3055	0.1187	Triage minimum (90% Sensitivity/70% Specificity)	YES
	All Controls vs J-EPTB	0.933	0.01741	0.9044 To 0.9616	< 0.0001	9681	25	13.09% to 40.61%	98.09	95.67% to 99.34%	13.089	0.7646	Confirmatory minimum (65% Sensitivty/98% Specificity)	NO
CALCOCO2+IFITM3+SAMD9L	All Controls vs PTB	0.9894	0.00675	0.9783 To 1.000	< 0.0001	10389	95.92	87.70% to 99.27%	98.56	96.33% to 99.61%	66.6111	0.0414	Triage optimal (95% Sensitivity/80% Specificity)	YES
	All Controls vs PTB	0.9894	0.00675	0.9783 To 1.000	< 0.0001	11333	91.84	82.29% to 97.16%	98.56	96.33% to 99.61%	63.7778	0.0828	Triage minimum (90% Sensitivity/70% Specificity)	YES
	All Controls vs PTB	0.9894	0.00675	0.9783 To 1.000	< 0.0001	9755	95.92	87.70% to 99.27%	98.09	95.67% to 99.34%	50.2199	0.0416	Confirmatory minimum (65% Sensitivty/98% Specificity)	YES
CALCOCO2+IFITM3+SAMD9L	P-CNTRL vs Active TB	0.9421	0.01387	0.9193 To 0.9649	< 0.0001	3888	95.42	91.16% to 97.99%	71.56	63.60% to 78.61%	3.3551	0.064	Triage optimal (95% Sensitivity/80% Specificity)	NO
	P-CNTRL vs Active TB	0.9421	0.01387	0.9193 To 0.9649	< 0.0001	4170	90.08	84.69% to 94.03%	75.23	67.49% to 81.90%	3.6367	0.1319	Triage minimum (90% Sensitivity/70% Specificity)	YES
	P-CNTRL vs Active TB	0.9421	0.01387	0.9193 To 0.9649	< 0.0001	6357	76.34	69.43% to 82.33%	98.17	94.34% to 99.67%	41.7158	0.241	Confirmatory minimum (65% Sensitivty/98% Specificity)	YES
CALCOCO2+IFITM3+SAMD9L	P-CNTRL vs A-EPTB	0.8706	0.03047	0.8205 To 0.9208	< 0.0001	3093	96	87.94% to 99.28%	49.54	41.29% to 57.81%	1.9025	0.0807	Triage optimal (95% Sensitivity/80% Specificity)	NO
	P-CNTRL vs A-EPTB	0.8706	0.03047	0.8205 To 0.9208	< 0.0001	3859	90	80.12% to 95.98%	71.56	63.60% to 78.61%	3.1646	0.1397	Triage minimum (90% Sensitivity/70% Specificity)	YES
	P-CNTRL vs A-EPTB	0.8706	0.03047	0.8205 To 0.9208	< 0.0001	6357	54	41.48% to 66.15%	98.17	94.34% to 99.67%	29.5082	0.4686	Confirmatory minimum (65% Sensitivty/98% Specificity)	NO
CALCOCO2+IFITM3+SAMD9L	P-CNTRL vs EPTB	0.91	0.021	0.8755 To 0.9446	< 0.0001	3827	95.12	89.18% to 98.32%	71.56	63.60% to 78.61%	3.3446	0.0682	Triage optimal (95% Sensitivity/80% Specificity)	NO
	P-CNTRL vs EPTB	0.91	0.021	0.8755 To 0.9446	< 0.0001	3932	90.24	83.08% to 95.05%	72.48	64.57% to 79.44%	3.2791	0.1347	Triage minimum (90% Sensitivity/70% Specificity)	YES
	P-CNTRL vs EPTB	0.91	0.021	0.8755 To 0.9446	< 0.0001	6357	63.41	53.79% to 72.29%	98.17	94.34% to 99.67%	34.6503	0.3727	Confirmatory minimum (65% Sensitivty/98% Specificity)	NO
CALCOCO2+IFITM3+SAMD9L	P-CNTRL vs J-EPTB	0.9716	0.01169	0.9524 To 0.9908	< 0.0001	4749	96.88	86.02% to 99.84%	85.32	78.56% to 90.57%	6.5995	0.0366	Triage optimal (95% Sensitivity/80% Specificity)	YES
	P-CNTRL vs J-EPTB	0.9716	0.01169	0.9524 To 0.9908	< 0.0001	5281	90.63	77.52% to 97.40%	89.91	83.85% to 94.24%	8.9822	0.1042	Triage minimum (90% Sensitivity/70% Specificity)	YES
	P-CNTRL vs J-EPTB	0.9716	0.01169	0.9524 To 0.9908	< 0.0001	6448	78.13	62.81% to 89.26%	98.17	94.34% to 99.67%	42.694	0.2228	Confirmatory minimum (65% Sensitivty/98% Specificity)	YES
CALCOCO2+IFITM3+SAMD9L	P-CNTRL vs PTB	0.9957	0.004205	0.9888 To 1.003	< 0.0001	9580	95.92	87.70% to 99.27%	100	97.29% to 100.0%		0.0408	Triage optimal (95% Sensitivity/80% Specificity)	YES
	P-CNTRL vs PTB	0.9957	0.004205	0.9888 To 1.003	< 0.0001	11333	91.84	82.29% to 97.16%	100	97.29% to 100.0%		0.0816	Triage minimum (90% Sensitivity/70% Specificity)	YES
	P-CNTRL vs PTB	0.9957	0.004205	0.9888 To 1.003	< 0.0001	7073	97.96	90.68% to 99.90%	98.17	94.34% to 99.67%	53.5301	0.0208	Confirmatory minimum (65% Sensitivty/98% Specificity)	YES
CALCOCO2+IFITM3+SAMD9L	UK-CNTRL vs Active TB	0.9627	0.01302	0.9413 To 0.9842	< 0.0001	3887	95.42	91.16% to 97.99%	78	66.22% to 87.14%	4.3373	0.0587	Triage optimal (95% Sensitivity/80% Specificity)	NO
	UK-CNTRL vs Active TB	0.9627	0.01302	0.9413 To 0.9842	< 0.0001	4158	90.08	84.69% to 94.03%	88	77.68% to 94.64%	7.5067	0.1127	Triage minimum (90% Sensitivity/70% Specificity)	YES
	UK-CNTRL vs Active TB	0.9627	0.01302	0.9413 To 0.9842	< 0.0001	5602	80.15	73.55% to 85.70%	98	90.86% to 99.90%	40.075	0.2026	Confirmatory minimum (65% Sensitivty/98% Specificity)	YES
CALCOCO2+IFITM3+SAMD9L	UK-CNTRL vs A-EPTB	0.9072	0.03156	0.8553 To 0.9591	< 0.0001	3093	96	87.94% to 99.28%	50	37.62% to 62.38%	1.92	0.08	Triage optimal (95% Sensitivity/80% Specificity)	NO
	UK-CNTRL vs A-EPTB	0.9072	0.03156	0.8553 To 0.9591	< 0.0001	3859	90	80.12% to 95.98%	78	66.22% to 87.14%	4.0909	0.1282	Triage minimum (90% Sensitivity/70% Specificity)	YES
	UK-CNTRL vs A-EPTB	0.9072	0.03156	0.8553 To 0.9591	< 0.0001	5602	60	47.39% to 71.69%	98	90.86% to 99.90%	30	0.4082	Confirmatory minimum (65% Sensitivty/98% Specificity)	NO
CALCOCO2+IFITM3+SAMD9L	UK-CNTRL vs EPTB	0.941	0.02032	0.9075 To 0.9744	< 0.0001	3820	95.12	89.18% to 98.32%	78	66.22% to 87.14%	4.3236	0.0626	Triage optimal (95% Sensitivity/80% Specificity)	NO
	UK-CNTRL vs EPTB	0.941	0.02032	0.9075 To 0.9744	< 0.0001	3944	90.24	83.08% to 95.05%	84	72.98% to 91.78%	5.64	0.1162	Triage minimum (90% Sensitivity/70% Specificity)	YES
	UK-CNTRL vs EPTB	0.941	0.02032	0.9075 To 0.9744	< 0.0001	5602	69.51	60.09% to 77.84%	98	90.86% to 99.90%	34.755	0.3111	Confirmatory minimum (65% Sensitivty/98% Specificity)	YES
CALCOCO2+IFITM3+SAMD9L	UK-CNTRL vs J-EPTB	0.9938	0.005093	0.9854 To 1.002	< 0.0001	4700	96.88	86.02% to 99.84%	96	87.94% to 99.28%	24.22	0.0325	Triage optimal (95% Sensitivity/80% Specificity)	YES
	UK-CNTRL vs J-EPTB	0.9938	0.005093	0.9854 To 1.002	< 0.0001	5139	90.63	77.52% to 97.40%	96	87.94% to 99.28%	22.6575	0.0976	Triage minimum (90% Sensitivity/70% Specificity)	YES
	UK-CNTRL vs J-EPTB	0.9938	0.005093	0.9854 To 1.002	< 0.0001	5614	84.38	69.92% to 93.63%	98	90.86% to 99.90%	42.19	0.1594	Confirmatory minimum (65% Sensitivty/98% Specificity)	YES
CALCOCO2+IFITM3+SAMD9L	UK-CNTRL vs PTB	0.9992	0.0009964	0.9975 To 1.001	< 0.0001	9534	95.92	87.70% to 99.27%	100	94.18% to 100.0%		0.0408	Triage optimal (95% Sensitivity/80% Specificity)	YES
	UK-CNTRL vs PTB	0.9992	0.0009964	0.9975 To 1.001	< 0.0001	11333	91.84	82.29% to 97.16%	100	94.18% to 100.0%		0.0816	Triage minimum (90% Sensitivity/70% Specificity)	YES
	UK-CNTRL vs PTB	0.9992	0.0009964	0.9975 To 1.001	< 0.0001	5614	97.96	90.68% to 99.90%	98	90.86% to 99.90%	48.98	0.0208	Confirmatory minimum (65% Sensitivty/98% Specificity)	YES
CALCOCO2+IFITM3+SAMD9L	A-EPTB vs PTB	0.9739	0.016	0.9476 To 1.000	< 0.0001	8344	95.92	87.70% to 99.27%	72	59.74% to 82.21%	3.4257	0.0567	Triage optimal (95% Sensitivity/80% Specificity)	NO
	A-EPTB vs PTB	0.9739	0.016	0.9476 To 1.000	< 0.0001	11450	91.84	82.29% to 97.16%	94	85.22% to 98.34%	15.3067	0.0868	Triage minimum (90% Sensitivity/70% Specificity)	YES
	A-EPTB vs PTB	0.9739	0.016	0.9476 To 1.000	< 0.0001	11943	87.76	77.26% to 94.53%	98	90.86% to 99.90%	43.88	0.1249	Confirmatory minimum (65% Sensitivty/98% Specificity)	YES
CALCOCO2+IFITM3+SAMD9L	J-EPTB vs PTB	0.963	0.02266	0.9257 To 1.000	< 0.0001	10831	95.92	87.70% to 99.27%	90.63	77.52% to 97.40%	10.2369	0.045	Triage optimal (95% Sensitivity/80% Specificity)	YES
	J-EPTB vs PTB	0.963	0.02266	0.9257 To 1.000	< 0.0001	11333	91.84	82.29% to 97.16%	90.63	77.52% to 97.40%	9.8015	0.09	Triage minimum (90% Sensitivity/70% Specificity)	YES
	J-EPTB vs PTB	0.963	0.02266	0.9257 To 1.000	< 0.0001	12667	85.71	74.84% to 93.10%	100	91.06% to 100.0%		0.1429	Confirmatory minimum (65% Sensitivty/98% Specificity)	YES
CALCOCO2+IFITM3+SAMD9L	EPTB vs PTB	0.9696	0.01828	0.9396 To 0.9997	< 0.0001	8333	95.92	87.70% to 99.27%	67.07	57.55% to 75.64%	2.9128	0.0608	Triage optimal (95% Sensitivity/80% Specificity)	NO
	EPTB vs PTB	0.9696	0.01828	0.9396 To 0.9997	< 0.0001	11450	91.84	82.29% to 97.16%	92.68	86.07% to 96.77%	12.5464	0.088	Triage minimum (90% Sensitivity/70% Specificity)	YES
	EPTB vs PTB	0.9696	0.01828	0.9396 To 0.9997	< 0.0001	12139	87.76	77.26% to 94.53%	98.78	94.35% to 99.94%	71.9344	0.1239	Confirmatory minimum (65% Sensitivty/98% Specificity)	YES

## Sheet: Table S2.4
PANEL	Comparison	ROC AUC Value	Standard Error	90% Confidence Interval	p value	Cutoff <	Sensitivity %	90% Confidence Interval	Specificity %	90% Confidence Interval	LR +	LR -	TPP GOALS	MET?
CALCOCO2+IFITM3+SAMD9L	A-CNTRL vs PTB	0.9657	0.01993	0.9329 To 0.9985	< 0.0001	11333	91.84	82.29% to 97.16%	94	85.22% to 98.34%	15.3067	0.0868	Triage minimum (90% Sensitivity/70% Specificity)	YES
CALCOCO2+IFITM3+SAMD9L	A-CNTRL vs PTB	0.9657	0.01993	0.9329 To 0.9985	< 0.0001	10389	95.92	87.70% to 99.27%	94	85.22% to 98.34%	15.9867	0.0434	Triage optimal (95% Sensitivity/80% Specificity)	YES
CALCOCO2+IFITM3+SAMD9L	All Controls vs J-EPTB	0.933	0.01741	0.9044 To 0.9616	< 0.0001	5064	90.63	77.52% to 97.40%	78.95	73.77% to 83.49%	4.3055	0.1187	Triage minimum (90% Sensitivity/70% Specificity)	YES
CALCOCO2+IFITM3+SAMD9L	All Controls vs PTB	0.9894	0.00675	0.9783 To 1.000	< 0.0002	11333	91.84	82.29% to 97.16%	98.56	96.33% to 99.61%	63.7778	0.0828	Triage minimum (90% Sensitivity/70% Specificity)	YES
CALCOCO2+IFITM3+SAMD9L	All Controls vs PTB	0.9894	0.00675	0.9783 To 1.000	< 0.0001	10389	95.92	87.70% to 99.27%	98.56	96.33% to 99.61%	66.6111	0.0414	Triage optimal (95% Sensitivity/80% Specificity)	YES
CALCOCO2+IFITM3+SAMD9L	A-EPTB vs PTB	0.9739	0.016	0.9476 To 1.000	< 0.0001	11450	91.84	82.29% to 97.16%	94	85.22% to 98.34%	15.3067	0.0868	Triage minimum (90% Sensitivity/70% Specificity)	YES
CALCOCO2+IFITM3+SAMD9L	EPTB vs PTB	0.9696	0.01828	0.9396 To 0.9997	< 0.0001	11450	91.84	82.29% to 97.16%	92.68	86.07% to 96.77%	12.5464	0.088	Triage minimum (90% Sensitivity/70% Specificity)	YES
CALCOCO2+IFITM3+SAMD9L	J-EPTB vs PTB	0.963	0.02266	0.9257 To 1.000	< 0.0001	11333	91.84	82.29% to 97.16%	90.63	77.52% to 97.40%	9.8015	0.09	Triage minimum (90% Sensitivity/70% Specificity)	YES
CALCOCO2+IFITM3+SAMD9L	J-EPTB vs PTB	0.963	0.02266	0.9257 To 1.000	< 0.0001	10831	95.92	87.70% to 99.27%	90.63	77.52% to 97.40%	10.2369	0.045	Triage optimal (95% Sensitivity/80% Specificity)	YES
CALCOCO2+IFITM3+SAMD9L	P-CNTRL vs Active TB	0.9421	0.01387	0.9193 To 0.9649	< 0.0001	4170	90.08	84.69% to 94.03%	75.23	67.49% to 81.90%	3.6367	0.1319	Triage minimum (90% Sensitivity/70% Specificity)	YES
CALCOCO2+IFITM3+SAMD9L	P-CNTRL vs A-EPTB	0.8706	0.03047	0.8205 To 0.9208	< 0.0001	3859	90	80.12% to 95.98%	71.56	63.60% to 78.61%	3.1646	0.1397	Triage minimum (90% Sensitivity/70% Specificity)	YES
CALCOCO2+IFITM3+SAMD9L	P-CNTRL vs EPTB	0.91	0.021	0.8755 To 0.9446	< 0.0001	3932	90.24	83.08% to 95.05%	72.48	64.57% to 79.44%	3.2791	0.1347	Triage minimum (90% Sensitivity/70% Specificity)	YES
CALCOCO2+IFITM3+SAMD9L	P-CNTRL vs J-EPTB	0.9716	0.01169	0.9524 To 0.9908	< 0.0001	5281	90.63	77.52% to 97.40%	89.91	83.85% to 94.24%	8.9822	0.1042	Triage minimum (90% Sensitivity/70% Specificity)	YES
CALCOCO2+IFITM3+SAMD9L	P-CNTRL vs J-EPTB	0.9716	0.01169	0.9524 To 0.9908	< 0.0001	4749	96.88	86.02% to 99.84%	85.32	78.56% to 90.57%	6.5995	0.0366	Triage optimal (95% Sensitivity/80% Specificity)	YES
CALCOCO2+IFITM3+SAMD9L	P-CNTRL vs PTB	0.9957	0.004205	0.9888 To 1.003	< 0.0001	11333	91.84	82.29% to 97.16%	100	97.29% to 100.0%		0.0816	Triage minimum (90% Sensitivity/70% Specificity)	YES
CALCOCO2+IFITM3+SAMD9L	P-CNTRL vs PTB	0.9957	0.004205	0.9888 To 1.003	< 0.0001	9580	95.92	87.70% to 99.27%	100	97.29% to 100.0%		0.0408	Triage optimal (95% Sensitivity/80% Specificity)	YES
CALCOCO2+IFITM3+SAMD9L	UK-CNTRL vs Active TB	0.9627	0.01302	0.9413 To 0.9842	< 0.0001	4158	90.08	84.69% to 94.03%	88	77.68% to 94.64%	7.5067	0.1127	Triage minimum (90% Sensitivity/70% Specificity)	YES
CALCOCO2+IFITM3+SAMD9L	UK-CNTRL vs A-EPTB	0.9072	0.03156	0.8553 To 0.9591	< 0.0001	3859	90	80.12% to 95.98%	78	66.22% to 87.14%	4.0909	0.1282	Triage minimum (90% Sensitivity/70% Specificity)	YES
CALCOCO2+IFITM3+SAMD9L	UK-CNTRL vs EPTB	0.941	0.02032	0.9075 To 0.9744	< 0.0001	3944	90.24	83.08% to 95.05%	84	72.98% to 91.78%	5.64	0.1162	Triage minimum (90% Sensitivity/70% Specificity)	YES
CALCOCO2+IFITM3+SAMD9L	UK-CNTRL vs J-EPTB	0.9938	0.005093	0.9854 To 1.002	< 0.0001	5139	90.63	77.52% to 97.40%	96	87.94% to 99.28%	22.6575	0.0976	Triage minimum (90% Sensitivity/70% Specificity)	YES
CALCOCO2+IFITM3+SAMD9L	UK-CNTRL vs J-EPTB	0.9938	0.005093	0.9854 To 1.002	< 0.0001	4700	96.88	86.02% to 99.84%	96	87.94% to 99.28%	24.22	0.0325	Triage optimal (95% Sensitivity/80% Specificity)	YES
CALCOCO2+IFITM3+SAMD9L	UK-CNTRL vs PTB	0.9992	0.0009964	0.9975 To 1.001	< 0.0001	11333	91.84	82.29% to 97.16%	100	94.18% to 100.0%		0.0816	Triage minimum (90% Sensitivity/70% Specificity)	YES
CALCOCO2+IFITM3+SAMD9L	UK-CNTRL vs PTB	0.9992	0.0009964	0.9975 To 1.001	< 0.0001	9534	95.92	87.70% to 99.27%	100	94.18% to 100.0%		0.0408	Triage optimal (95% Sensitivity/80% Specificity)	YES
300*IFIT3+3*SAMD9L+GBP1+IFITM3+SNX10+CALCOCO2	A-CNTRL vs PTB	0.9714	0.01561	0.9457 To 0.9971	< 0.0001	36289	91.84	82.29% to 97.16%	94	85.22% to 98.34%	15.3067	0.0868	Triage minimum (90% Sensitivity/70% Specificity)	YES
300*IFIT3+3*SAMD9L+GBP1+IFITM3+SNX10+CALCOCO2	A-CNTRL vs PTB	0.9714	0.01561	0.9457 To 0.9971	< 0.0001	33284	95.92	87.70% to 99.27%	94	85.22% to 98.34%	15.9867	0.0434	Triage optimal (95% Sensitivity/80% Specificity)	YES
300*IFIT3+3*SAMD9L+GBP1+IFITM3+SNX10+CALCOCO2	All Controls vs Active TB	0.9552	0.00992	0.9389 To 0.9715	< 0.0001	22361	90.08	84.69% to 94.03%	85.65	81.04% to 89.48%	6.2774	0.1158	Triage minimum (90% Sensitivity/70% Specificity)	YES
300*IFIT3+3*SAMD9L+GBP1+IFITM3+SNX10+CALCOCO2	All Controls vs Active TB	0.9552	0.00992	0.9389 To 0.9715	< 0.0001	19608	95.42	91.16% to 97.99%	80.86	75.83% to 85.23%	4.9854	0.0566	Triage optimal (95% Sensitivity/80% Specificity)	YES
300*IFIT3+3*SAMD9L+GBP1+IFITM3+SNX10+CALCOCO2	All Controls vs A-EPTB	0.9246	0.01625	0.8979 To 0.9513	< 0.0001	19883	90	80.12% to 95.98%	81.34	76.34% to 85.66%	4.8232	0.1229	Triage minimum (90% Sensitivity/70% Specificity)	YES
300*IFIT3+3*SAMD9L+GBP1+IFITM3+SNX10+CALCOCO2	All Controls vs A-EPTB	0.9246	0.01625	0.8979 To 0.9513	< 0.0001	19479	96	87.94% to 99.28%	80.86	75.83% to 85.23%	5.0157	0.0495	Triage optimal (95% Sensitivity/80% Specificity)	YES
300*IFIT3+3*SAMD9L+GBP1+IFITM3+SNX10+CALCOCO2	All Controls vs EPTB	0.9353	0.01354	0.9131 To 0.9576	< 0.0001	20019	90.24	83.08% to 95.05%	81.34	76.34% to 85.66%	4.836	0.12	Triage minimum (90% Sensitivity/70% Specificity)	YES
300*IFIT3+3*SAMD9L+GBP1+IFITM3+SNX10+CALCOCO2	All Controls vs EPTB	0.9353	0.01354	0.9131 To 0.9576	< 0.0001	19479	95.12	89.18% to 98.32%	80.86	75.83% to 85.23%	4.9697	0.0604	Triage optimal (95% Sensitivity/80% Specificity)	YES
300*IFIT3+3*SAMD9L+GBP1+IFITM3+SNX10+CALCOCO2	All Controls vs J-EPTB	0.9522	0.01513	0.9273 To 0.9770	< 0.0001	22454	90.63	77.52% to 97.40%	86.12	81.57% to 89.89%	6.5295	0.1088	Triage minimum (90% Sensitivity/70% Specificity)	YES
300*IFIT3+3*SAMD9L+GBP1+IFITM3+SNX10+CALCOCO2	All Controls vs PTB	0.9885	0.0051	0.9801 To 0.9969	< 0.0001	36289	91.84	82.29% to 97.16%	97.13	94.41% to 98.74%	32	0.084	Triage minimum (90% Sensitivity/70% Specificity)	YES
300*IFIT3+3*SAMD9L+GBP1+IFITM3+SNX10+CALCOCO2	All Controls vs PTB	0.9885	0.0051	0.9801 To 0.9969	< 0.0001	33284	95.92	87.70% to 99.27%	97.13	94.41% to 98.74%	33.4216	0.042	Triage optimal (95% Sensitivity/80% Specificity)	YES
300*IFIT3+3*SAMD9L+GBP1+IFITM3+SNX10+CALCOCO2	P-CNTRL vs Active TB	0.9987	0.0008838	0.9972 To 1.000	< 0.0001	21782	90.08	84.69% to 94.03%	100	97.29% to 100.0%		0.0992	Triage minimum (90% Sensitivity/70% Specificity)	YES
300*IFIT3+3*SAMD9L+GBP1+IFITM3+SNX10+CALCOCO2	P-CNTRL vs Active TB	0.9987	0.0008838	0.9972 To 1.000	< 0.0001	19688	95.42	91.16% to 97.99%	100	97.29% to 100.0%		0.0458	Triage optimal (95% Sensitivity/80% Specificity)	YES
300*IFIT3+3*SAMD9L+GBP1+IFITM3+SNX10+CALCOCO2	P-CNTRL vs A-EPTB	0.998	0.001661	0.9952 To 1.001	< 0.0001	19883	90	80.12% to 95.98%	100	97.29% to 100.0%		0.1	Triage minimum (90% Sensitivity/70% Specificity)	YES
300*IFIT3+3*SAMD9L+GBP1+IFITM3+SNX10+CALCOCO2	P-CNTRL vs A-EPTB	0.998	0.001661	0.9952 To 1.001	< 0.0001	18686	96	87.94% to 99.28%	100	97.29% to 100.0%		0.04	Triage optimal (95% Sensitivity/80% Specificity)	YES
300*IFIT3+3*SAMD9L+GBP1+IFITM3+SNX10+CALCOCO2	P-CNTRL vs EPTB	0.9979	0.001406	0.9956 To 1.000	< 0.0001	20019	90.24	83.08% to 95.05%	100	97.29% to 100.0%		0.0976	Triage minimum (90% Sensitivity/70% Specificity)	YES
300*IFIT3+3*SAMD9L+GBP1+IFITM3+SNX10+CALCOCO2	P-CNTRL vs EPTB	0.9979	0.001406	0.9956 To 1.000	< 0.0001	18686	95.12	89.18% to 98.32%	100	97.29% to 100.0%		0.0488	Triage optimal (95% Sensitivity/80% Specificity)	YES
300*IFIT3+3*SAMD9L+GBP1+IFITM3+SNX10+CALCOCO2	P-CNTRL vs J-EPTB	0.9977	0.001956	0.9945 To 1.001	< 0.0001	21615	90.63	77.52% to 97.40%	100	97.29% to 100.0%		0.0937	Triage minimum (90% Sensitivity/70% Specificity)	YES
300*IFIT3+3*SAMD9L+GBP1+IFITM3+SNX10+CALCOCO2	P-CNTRL vs J-EPTB	0.9977	0.001956	0.9945 To 1.001	< 0.0001	15892	96.88	86.02% to 99.84%	96.33	91.80% to 98.74%	26.3978	0.0324	Triage optimal (95% Sensitivity/80% Specificity)	YES
300*IFIT3+3*SAMD9L+GBP1+IFITM3+SNX10+CALCOCO2	P-CNTRL vs PTB	1	0	1.000 To 1.000	< 0.0001	36289	91.84	82.29% to 97.16%	100	97.29% to 100.0%		0.0816	Triage minimum (90% Sensitivity/70% Specificity)	YES
300*IFIT3+3*SAMD9L+GBP1+IFITM3+SNX10+CALCOCO2	P-CNTRL vs PTB	1	0	1.000 To 1.000	< 0.0001	33284	95.92	87.70% to 99.27%	100	97.29% to 100.0%		0.0408	Triage optimal (95% Sensitivity/80% Specificity)	YES
300*IFIT3+3*SAMD9L+GBP1+IFITM3+SNX10+CALCOCO2	UK-CNTRL vs Active TB	0.9539	0.02193	0.9178 To 0.9900	< 0.0001	21127	90.84	85.58% to 94.63%	90	80.12% to 95.98%	9.084	0.1018	Triage minimum (90% Sensitivity/70% Specificity)	YES
300*IFIT3+3*SAMD9L+GBP1+IFITM3+SNX10+CALCOCO2	UK-CNTRL vs Active TB	0.9539	0.02193	0.9178 To 0.9900	< 0.0001	19688	95.42	91.16% to 97.99%	90	80.12% to 95.98%	9.542	0.0509	Triage optimal (95% Sensitivity/80% Specificity)	YES
300*IFIT3+3*SAMD9L+GBP1+IFITM3+SNX10+CALCOCO2	UK-CNTRL vs A-EPTB	0.9312	0.03083	0.8805 To 0.9819	< 0.0001	19883	90	80.12% to 95.98%	90	80.12% to 95.98%	9	0.1111	Triage minimum (90% Sensitivity/70% Specificity)	YES
300*IFIT3+3*SAMD9L+GBP1+IFITM3+SNX10+CALCOCO2	UK-CNTRL vs A-EPTB	0.9312	0.03083	0.8805 To 0.9819	< 0.0001	18924	96	87.94% to 99.28%	90	80.12% to 95.98%	9.6	0.0444	Triage optimal (95% Sensitivity/80% Specificity)	YES
300*IFIT3+3*SAMD9L+GBP1+IFITM3+SNX10+CALCOCO2	UK-CNTRL vs EPTB	0.938	0.02819	0.8917 To 0.9844	< 0.0001	20019	90.24	83.08% to 95.05%	90	80.12% to 95.98%	9.024	0.1084	Triage minimum (90% Sensitivity/70% Specificity)	YES
300*IFIT3+3*SAMD9L+GBP1+IFITM3+SNX10+CALCOCO2	UK-CNTRL vs EPTB	0.938	0.02819	0.8917 To 0.9844	< 0.0001	18924	95.12	89.18% to 98.32%	90	80.12% to 95.98%	9.512	0.0542	Triage optimal (95% Sensitivity/80% Specificity)	YES
300*IFIT3+3*SAMD9L+GBP1+IFITM3+SNX10+CALCOCO2	UK-CNTRL vs J-EPTB	0.9488	0.02515	0.9074 To 0.9901	< 0.0001	21615	90.63	77.52% to 97.40%	90	80.12% to 95.98%	9.063	0.1041	Triage minimum (90% Sensitivity/70% Specificity)	YES
300*IFIT3+3*SAMD9L+GBP1+IFITM3+SNX10+CALCOCO2	UK-CNTRL vs J-EPTB	0.9488	0.02515	0.9074 To 0.9901	< 0.0001	16183	96.88	86.02% to 99.84%	88	77.68% to 94.64%	8.0733	0.0355	Triage optimal (95% Sensitivity/80% Specificity)	YES
300*IFIT3+3*SAMD9L+GBP1+IFITM3+SNX10+CALCOCO2	UK-CNTRL vs PTB	0.9804	0.01258	0.9597 To 1.001	< 0.0001	36289	91.84	82.29% to 97.16%	94	85.22% to 98.34%	15.3067	0.0868	Triage minimum (90% Sensitivity/70% Specificity)	YES
300*IFIT3+3*SAMD9L+GBP1+IFITM3+SNX10+CALCOCO2	UK-CNTRL vs PTB	0.9804	0.01258	0.9597 To 1.001	< 0.0001	33284	95.92	87.70% to 99.27%	94	85.22% to 98.34%	15.9867	0.0434	Triage optimal (95% Sensitivity/80% Specificity)	YES

## Sheet: Table S2.5
PANEL	COMPARISON	ROC AUC Value	Standard Error	90% Confidence Interval	p value	Cutoff <	Sensitivity %	90% CI	Specificity %	90% CI2	LR +	LR -	TPP GOALS	MET?
300*IFIT3+3*SAMD9L+GBP1+IFITM3+SNX10+CALCOCO2	A-CNTRL vs PTB	0.9714	0.01561	0.9457 To 0.9971	< 0.0001	41504	73.47	61.16% to 83.54%	98	90.86% to 99.90%	36.735	0.2707	Confirmatory minimum (65% Sensitivty/98% Specificity)	YES
300*IFIT3+3*SAMD9L+GBP1+IFITM3+SNX10+CALCOCO2	A-CNTRL vs PTB	0.9714	0.01561	0.9457 To 0.9971	< 0.0001	41504	73.47	61.16% to 83.54%	98	90.86% to 99.90%	36.735	0.2707	Confirmatory optimum (98% Sensitivty/98% Specificity)	No
300*IFIT3+3*SAMD9L+GBP1+IFITM3+SNX10+CALCOCO2	All Controls vs PTB	0.9885	0.0051	0.9801 To 0.9969	< 0.0001	40019	75.51	63.36% to 85.22%	98.09	95.67% to 99.34%	39.534	0.2497	Confirmatory minimum (65% Sensitivty/98% Specificity)	YES
300*IFIT3+3*SAMD9L+GBP1+IFITM3+SNX10+CALCOCO2	All Controls vs PTB	0.9885	0.0051	0.9801 To 0.9969	< 0.0001	40019	75.51	63.36% to 85.22%	98.09	95.67% to 99.34%	39.534	0.2497	Confirmatory optimum (98% Sensitivty/98% Specificity)	No
300*IFIT3+3*SAMD9L+GBP1+IFITM3+SNX10+CALCOCO2	P-CNTRL vs Active TB	0.9987	0.0008838	0.9972 To 1.000	< 0.0001	17461	96.95	93.15% to 98.95%	98.17	94.34% to 99.67%	52.9781	0.0311	Confirmatory minimum (65% Sensitivty/98% Specificity)	YES
300*IFIT3+3*SAMD9L+GBP1+IFITM3+SNX10+CALCOCO2	P-CNTRL vs Active TB	0.9987	0.0008838	0.9972 To 1.000	< 0.0001	17461	96.95	93.15% to 98.95%	98.17	94.34% to 99.67%	52.9781	0.0311	Confirmatory optimum (98% Sensitivty/98% Specificity)	No
300*IFIT3+3*SAMD9L+GBP1+IFITM3+SNX10+CALCOCO2	P-CNTRL vs A-EPTB	0.998	0.001661	0.9952 To 1.001	< 0.0001	17461	96	87.94% to 99.28%	98.17	94.34% to 99.67%	52.459	0.0407	Confirmatory minimum (65% Sensitivty/98% Specificity)	YES
300*IFIT3+3*SAMD9L+GBP1+IFITM3+SNX10+CALCOCO2	P-CNTRL vs A-EPTB	0.998	0.001661	0.9952 To 1.001	< 0.0001	17461	96	87.94% to 99.28%	98.17	94.34% to 99.67%	52.459	0.0407	Confirmatory optimum (80% Sensitivty/98% Specificity)	YES
300*IFIT3+3*SAMD9L+GBP1+IFITM3+SNX10+CALCOCO2	P-CNTRL vs EPTB	0.9979	0.001406	0.9956 To 1.000	< 0.0001	17461	95.12	89.18% to 98.32%	98.17	94.34% to 99.67%	51.9781	0.0497	Confirmatory minimum (65% Sensitivty/98% Specificity)	YES
300*IFIT3+3*SAMD9L+GBP1+IFITM3+SNX10+CALCOCO2	P-CNTRL vs EPTB	0.9979	0.001406	0.9956 To 1.000	< 0.0001	17461	95.12	89.18% to 98.32%	98.17	94.34% to 99.67%	51.9781	0.0497	Confirmatory optimum (80% Sensitivty/98% Specificity)	YES
300*IFIT3+3*SAMD9L+GBP1+IFITM3+SNX10+CALCOCO2	P-CNTRL vs J-EPTB	0.9977	0.001956	0.9945 To 1.001	< 0.0001	17461	93.75	81.61% to 98.88%	98.17	94.34% to 99.67%	51.2295	0.0637	Confirmatory minimum (65% Sensitivty/98% Specificity)	YES
300*IFIT3+3*SAMD9L+GBP1+IFITM3+SNX10+CALCOCO2	P-CNTRL vs J-EPTB	0.9977	0.001956	0.9945 To 1.001	< 0.0001	17461	93.75	81.61% to 98.88%	98.17	94.34% to 99.67%	51.2295	0.0637	Confirmatory optimum (80% Sensitivty/98% Specificity)	YES
300*IFIT3+3*SAMD9L+GBP1+IFITM3+SNX10+CALCOCO2	P-CNTRL vs PTB	1	0	1.000 To 1.000	< 0.0001	17461	100	94.07% to 100.0%	98.17	94.34% to 99.67%	54.6448	0	Confirmatory minimum (65% Sensitivty/98% Specificity)	YES
300*IFIT3+3*SAMD9L+GBP1+IFITM3+SNX10+CALCOCO2	P-CNTRL vs PTB	1	0	1.000 To 1.000	< 0.0001	17461	100	94.07% to 100.0%	98.17	94.34% to 99.67%	54.6448	0	Confirmatory optimum (98% Sensitivty/98% Specificity)	YES
300*IFIT3+3*SAMD9L+GBP1+IFITM3+SNX10+CALCOCO2	UK-CNTRL vs PTB	0.9804	0.01258	0.9597 To 1.001	< 0.0001	43926	71.43	58.99% to 81.83%	98	90.86% to 99.90%	35.715	0.2915	Confirmatory minimum (65% Sensitivty/98% Specificity)	YES
300*IFIT3+3*SAMD9L+GBP1+IFITM3+SNX10+CALCOCO2	UK-CNTRL vs PTB	0.9804	0.01258	0.9597 To 1.001	< 0.0001	43926	71.43	58.99% to 81.83%	98	90.86% to 99.90%	35.715	0.2915	Confirmatory optimum (98% Sensitivty/98% Specificity)	No
CALCOCO2+IFITM3+SAMD9L	A-CNTRL vs PTB	0.9657	0.01993	0.9329 To 0.9985	< 0.0001	13843	81.63	70.14% to 90.07%	98	90.86% to 99.90%	40.815	0.1874	Confirmatory minimum (65% Sensitivty/98% Specificity)	YES
CALCOCO2+IFITM3+SAMD9L	A-CNTRL vs PTB	0.9657	0.01993	0.9329 To 0.9985	< 0.0001	13843	81.63	70.14% to 90.07%	98	90.86% to 99.90%	40.815	0.1874	Confirmatory optimum (98% Sensitivty/98% Specificity)	No
CALCOCO2+IFITM3+SAMD9L	A-EPTB vs PTB	0.9739	0.016	0.9476 To 1.000	< 0.0001	11943	87.76	77.26% to 94.53%	98	90.86% to 99.90%	43.88	0.1249	Confirmatory minimum (65% Sensitivty/98% Specificity)	NA
CALCOCO2+IFITM3+SAMD9L	A-EPTB vs PTB	0.9739	0.016	0.9476 To 1.000	< 0.0001	11943	87.76	77.26% to 94.53%	98	90.86% to 99.90%	43.88	0.1249	Confirmatory optimum (98% Sensitivty/98% Specificity)	NA
CALCOCO2+IFITM3+SAMD9L	All Controls vs PTB	0.9894	0.00675	0.9783 To 1.000	< 0.0001	9755	95.92	87.70% to 99.27%	98.09	95.67% to 99.34%	50.2199	0.0416	Confirmatory minimum (65% Sensitivty/98% Specificity)	YES
CALCOCO2+IFITM3+SAMD9L	All Controls vs PTB	0.9894	0.00675	0.9783 To 1.000	< 0.0001	9755	95.92	87.70% to 99.27%	98.09	95.67% to 99.34%	50.2199	0.0416	Confirmatory optimum (98% Sensitivty/98% Specificity)	No
CALCOCO2+IFITM3+SAMD9L	EPTB vs PTB	0.9696	0.01828	0.9396 To 0.9997	< 0.0001	12139	87.76	77.26% to 94.53%	98.78	94.35% to 99.94%	71.9344	0.1239	Confirmatory minimum (65% Sensitivty/98% Specificity)	YES
CALCOCO2+IFITM3+SAMD9L	EPTB vs PTB	0.9696	0.01828	0.9396 To 0.9997	< 0.0001	12139	87.76	77.26% to 94.53%	98.78	94.35% to 99.94%	71.9344	0.1239	Confirmatory optimum (98% Sensitivty/98% Specificity)	NA
CALCOCO2+IFITM3+SAMD9L	J-EPTB vs PTB	0.963	0.02266	0.9257 To 1.000	< 0.0001	12667	85.71	74.84% to 93.10%	100	91.06% to 100.0%		0.1429	Confirmatory minimum (65% Sensitivty/98% Specificity)	NA
CALCOCO2+IFITM3+SAMD9L	J-EPTB vs PTB	0.963	0.02266	0.9257 To 1.000	< 0.0001	12667	85.71	74.84% to 93.10%	100	91.06% to 100.0%		0.1429	Confirmatory optimum (98% Sensitivty/98% Specificity)	NA
CALCOCO2+IFITM3+SAMD9L	P-CNTRL vs Active TB	0.9421	0.01387	0.9193 To 0.9649	< 0.0001	6357	76.34	69.43% to 82.33%	98.17	94.34% to 99.67%	41.7158	0.241	Confirmatory minimum (65% Sensitivty/98% Specificity)	YES
CALCOCO2+IFITM3+SAMD9L	P-CNTRL vs Active TB	0.9421	0.01387	0.9193 To 0.9649	< 0.0001	6357	76.34	69.43% to 82.33%	98.17	94.34% to 99.67%	41.7158	0.241	Confirmatory optimum (98% Sensitivty/98% Specificity)	No
CALCOCO2+IFITM3+SAMD9L	P-CNTRL vs J-EPTB	0.9716	0.01169	0.9524 To 0.9908	< 0.0001	6448	78.13	62.81% to 89.26%	98.17	94.34% to 99.67%	42.694	0.2228	Confirmatory minimum (65% Sensitivty/98% Specificity)	No
CALCOCO2+IFITM3+SAMD9L	P-CNTRL vs J-EPTB	0.9716	0.01169	0.9524 To 0.9908	< 0.0001	6448	78.13	62.81% to 89.26%	98.17	94.34% to 99.67%	42.694	0.2228	Confirmatory optimum (98% Sensitivty/98% Specificity)	No
CALCOCO2+IFITM3+SAMD9L	P-CNTRL vs PTB	0.9957	0.004205	0.9888 To 1.003	< 0.0001	7073	97.96	90.68% to 99.90%	98.17	94.34% to 99.67%	53.5301	0.0208	Confirmatory minimum (65% Sensitivty/98% Specificity)	YES
CALCOCO2+IFITM3+SAMD9L	P-CNTRL vs PTB	0.9957	0.004205	0.9888 To 1.003	< 0.0001	7073	97.96	90.68% to 99.90%	98.17	94.34% to 99.67%	53.5301	0.0208	Confirmatory optimum (98% Sensitivty/98% Specificity)	YES
CALCOCO2+IFITM3+SAMD9L	UK-CNTRL vs Active TB	0.9627	0.01302	0.9413 To 0.9842	< 0.0001	5602	80.15	73.55% to 85.70%	98	90.86% to 99.90%	40.075	0.2026	Confirmatory minimum (65% Sensitivty/98% Specificity)	YES
CALCOCO2+IFITM3+SAMD9L	UK-CNTRL vs Active TB	0.9627	0.01302	0.9413 To 0.9842	< 0.0001	5602	80.15	73.55% to 85.70%	98	90.86% to 99.90%	40.075	0.2026	Confirmatory optimum (98% Sensitivty/98% Specificity)	No
CALCOCO2+IFITM3+SAMD9L	UK-CNTRL vs EPTB	0.941	0.02032	0.9075 To 0.9744	< 0.0001	5602	69.51	60.09% to 77.84%	98	90.86% to 99.90%	34.755	0.3111	Confirmatory minimum (65% Sensitivty/98% Specificity)	YES
CALCOCO2+IFITM3+SAMD9L	UK-CNTRL vs EPTB	0.941	0.02032	0.9075 To 0.9744	< 0.0001	5602	69.51	60.09% to 77.84%	98	90.86% to 99.90%	34.755	0.3111	Confirmatory optimum (98% Sensitivty/98% Specificity)	No
CALCOCO2+IFITM3+SAMD9L	UK-CNTRL vs J-EPTB	0.9938	0.005093	0.9854 To 1.002	< 0.0001	5614	84.38	69.92% to 93.63%	98	90.86% to 99.90%	42.19	0.1594	Confirmatory minimum (65% Sensitivty/98% Specificity)	YES
CALCOCO2+IFITM3+SAMD9L	UK-CNTRL vs J-EPTB	0.9938	0.005093	0.9854 To 1.002	< 0.0001	5614	84.38	69.92% to 93.63%	98	90.86% to 99.90%	42.19	0.1594	Confirmatory optimum (80% Sensitivty/98% Specificity)	YES
CALCOCO2+IFITM3+SAMD9L	UK-CNTRL vs PTB	0.9992	0.0009964	0.9975 To 1.001	< 0.0001	5614	97.96	90.68% to 99.90%	98	90.86% to 99.90%	48.98	0.0208	Confirmatory minimum (65% Sensitivty/98% Specificity)	YES
CALCOCO2+IFITM3+SAMD9L	UK-CNTRL vs PTB	0.9992	0.0009964	0.9975 To 1.001	< 0.0001	5614	97.96	90.68% to 99.90%	98	90.86% to 99.90%	48.98	0.0208	Confirmatory optimum (98% Sensitivty/98% Specificity)	YES
